# Supplementary material for: Dynamic exergy analysis: From industrial data to exergy flows
Source: J Ind Ecol. 2021 Jul 19;26(1):12–26. doi: 10.1111/jiec.13168 (PMC13090283; doi:10.1111/jiec.13168)
Supplement: Supplementary file 2 — Supporting Information S2: This supporting information S2 provides the underlying data plotted in Figures 2-7 in the manuscript. Figures 2,4-7 can be visualised with any software. Figure 3 is the Sankey diagram data which can be visualised with the open-source Python library floWeaver or with eSankey! which is a more intuitive software for the beginner. (XLSX 91.3 MB) [file 44498_2022_2601002_MOESM2_ESM.xlsx]

## Sheet: CoverSheet
2021 Journal of Industrial Ecology – www.wileyonlinelibrary.com/journal/jie
SUPPORTING INFORMATION FOR:
Michalakakis, C. & Cullen, J.M. (2021). Dynamic Exergy Analysis: From Industrial Data to Exergy Flows. Journal of Industrial Ecology.
This supporting information S2 provides the underlying data plotted in Figures 2-7 in the manuscript. Figures 2,4-7 can be visualised with any software. Figure 3 is the Sankey diagram data which can be visualised with the open-source Python library floWeaver or with eSankey! which is a more intuitive software for the beginner.

## Sheet: data_from_figure_2_a-e
Figure 2a															Figure 2b																					Figure 2c				Figure 2d			Figure 2e
Figure 2a - Measured Data				Figure 2a - Mean			Figure 2a - Correlated			Figure 2a - Correlated variable					Figure 2b - Measured Data					Figure 2b - Mean					Figure 2b - Local Mean					Figure 2b - Forward Filled
																																				Adjusted Timestamp	Corrupted Timestamp			Adjusted Timestamp	Corrupted Timestamp
	Variable				Variable			Variable			Variable 2017		Variable 2018			Var 1	Var 2	Var 3			Var 1	Var 2	Var 3			Var 1	Var 2	Var 3			Var 1	Var 2	Var 3			Timestamp	Timestamp			Timestamp	Timestamp			Sensor A - 2017	Sensor B - 2017			Sensor A - 2018	Sensor B - 2018
2017-01-01	386.752			2018-01-01	357.829		2018-01-01	376.233		2017-01-01	3.38282	2018-01-01	3.33105		2017-12-29	7241.86	9032.43	17763.1		2017-12-31	7340.97	9572.23	17633.9		2017-12-31	7267.56	8955.05	17800		2017-12-31	7211.03	8792.86	17910.1		0	2017-01-01	2017-01-01		121000	2017-03-26 00:40:00	2017-03-26 00:40:00		2017-01-01	17.9635	661.992		2018-01-01	25	0
2017-01-01 00:01:00	386.742			2018-01-01 00:01:00	357.829		2018-01-01 00:01:00	377.64		2017-01-01 00:01:00	3.383	2018-01-01 00:01:00	3.34464		2017-12-29 00:01:00	7233.31	9038.53	17753.7		2017-12-31 00:01:00	7340.97	9572.23	17633.9		2017-12-31 00:01:00	7267.56	8955.05	17800		2017-12-31 00:01:00	7211.03	8792.86	17910.1		1	2017-01-01 00:01:00	2017-01-01 00:01:00		121001	2017-03-26 00:41:00	2017-03-26 00:41:00		2017-01-01 00:01:00	18.3881	990.367		2018-01-01 00:01:00	24.4963	0
2017-01-01 00:02:00	386.67			2018-01-01 00:02:00	357.829		2018-01-01 00:02:00	378.691		2017-01-01 00:02:00	3.38534	2018-01-01 00:02:00	3.3548		2017-12-29 00:02:00	7249.33	9039.44	17808.7		2017-12-31 00:02:00	7340.97	9572.23	17633.9		2017-12-31 00:02:00	7267.56	8955.05	17800		2017-12-31 00:02:00	7211.03	8792.86	17910.1		2	2017-01-01 00:02:00	2017-01-01 00:02:00		121002	2017-03-26 00:42:00	2017-03-26 00:42:00		2017-01-01 00:02:00	18.4398	997.793		2018-01-01 00:02:00	24.3061	0
2017-01-01 00:03:00	386.584			2018-01-01 00:03:00	357.829		2018-01-01 00:03:00	379.667		2017-01-01 00:03:00	3.38653	2018-01-01 00:03:00	3.36423		2017-12-29 00:03:00	7254.52	9058.06	17854		2017-12-31 00:03:00	7340.97	9572.23	17633.9		2017-12-31 00:03:00	7267.56	8955.05	17800		2017-12-31 00:03:00	7211.03	8792.86	17910.1		3	2017-01-01 00:03:00	2017-01-01 00:03:00		121003	2017-03-26 00:43:00	2017-03-26 00:43:00		2017-01-01 00:03:00	18.1684	1143.34		2018-01-01 00:03:00	23.9176	0
2017-01-01 00:04:00	386.474			2018-01-01 00:04:00	357.829		2018-01-01 00:04:00	380.334		2017-01-01 00:04:00	3.38309	2018-01-01 00:04:00	3.37069		2017-12-29 00:04:00	7282.6	9080.64	17874.4		2017-12-31 00:04:00	7340.97	9572.23	17633.9		2017-12-31 00:04:00	7267.56	8955.05	17800		2017-12-31 00:04:00	7211.03	8792.86	17910.1		4	2017-01-01 00:04:00	2017-01-01 00:04:00		121004	2017-03-26 00:44:00	2017-03-26 00:44:00		2017-01-01 00:04:00	18.5039	1315.95		2018-01-01 00:04:00	23.7602	0
2017-01-01 00:05:00	386.361			2018-01-01 00:05:00	357.829		2018-01-01 00:05:00	380.107		2017-01-01 00:05:00	3.37568	2018-01-01 00:05:00	3.36849		2017-12-29 00:05:00	7334.94	9064.77	17874.7		2017-12-31 00:05:00	7340.97	9572.23	17633.9		2017-12-31 00:05:00	7267.56	8955.05	17800		2017-12-31 00:05:00	7211.03	8792.86	17910.1		5	2017-01-01 00:05:00	2017-01-01 00:05:00		121005	2017-03-26 00:45:00	2017-03-26 00:45:00		2017-01-01 00:05:00	18.7463	1373.93		2018-01-01 00:05:00	24.6525	0
2017-01-01 00:06:00	386.265			2018-01-01 00:06:00	357.829		2018-01-01 00:06:00	378.705		2017-01-01 00:06:00	3.37234	2018-01-01 00:06:00	3.35494		2017-12-29 00:06:00	7417.33	9034.26	17852.1		2017-12-31 00:06:00	7340.97	9572.23	17633.9		2017-12-31 00:06:00	7267.56	8955.05	17800		2017-12-31 00:06:00	7211.03	8792.86	17910.1		6	2017-01-01 00:06:00	2017-01-01 00:06:00		121006	2017-03-26 00:46:00	2017-03-26 00:46:00		2017-01-01 00:06:00	18.4955	1204.35		2018-01-01 00:06:00	24.9958	0
2017-01-01 00:07:00	386.182			2018-01-01 00:07:00	357.829		2018-01-01 00:07:00	376.674		2017-01-01 00:07:00	3.37582	2018-01-01 00:07:00	3.3353		2017-12-29 00:07:00	7415.27	9019.61	17829.6		2017-12-31 00:07:00	7340.97	9572.23	17633.9		2017-12-31 00:07:00	7267.56	8955.05	17800		2017-12-31 00:07:00	7211.03	8792.86	17910.1		7	2017-01-01 00:07:00	2017-01-01 00:07:00		121007	2017-03-26 00:47:00	2017-03-26 00:47:00		2017-01-01 00:07:00	18.5765	973.044		2018-01-01 00:07:00	24.9874	0
2017-01-01 00:08:00	386.124			2018-01-01 00:08:00	357.829		2018-01-01 00:08:00	375.267		2017-01-01 00:08:00	3.38049	2018-01-01 00:08:00	3.32171		2017-12-29 00:08:00	7357.06	9024.49	17793.2		2017-12-31 00:08:00	7340.97	9572.23	17633.9		2017-12-31 00:08:00	7267.56	8955.05	17800		2017-12-31 00:08:00	7211.03	8792.86	17910.1		8	2017-01-01 00:08:00	2017-01-01 00:08:00		121008	2017-03-26 00:48:00	2017-03-26 00:48:00		2017-01-01 00:08:00	18.7701	968.891		2018-01-01 00:08:00	24.979	0
2017-01-01 00:09:00	386.086			2018-01-01 00:09:00	357.829		2018-01-01 00:09:00	374.959		2017-01-01 00:09:00	3.3819	2018-01-01 00:09:00	3.31873		2017-12-29 00:09:00	7314.95	9033.34	17775.3		2017-12-31 00:09:00	7340.97	9572.23	17633.9		2017-12-31 00:09:00	7267.56	8955.05	17800		2017-12-31 00:09:00	7211.03	8792.86	17910.1		9	2017-01-01 00:09:00	2017-01-01 00:09:00		121009	2017-03-26 00:49:00	2017-03-26 00:49:00		2017-01-01 00:09:00	18.5994	927.666		2018-01-01 00:09:00	24.5762	0
2017-01-01 00:10:00	386.102			2018-01-01 00:10:00	357.829		2018-01-01 00:10:00	375.385		2017-01-01 00:10:00	3.37847	2018-01-01 00:10:00	3.32285		2017-12-29 00:10:00	7262.53	9035.48	17777.9		2017-12-31 00:10:00	7340.97	9572.23	17633.9		2017-12-31 00:10:00	7267.56	8955.05	17800		2017-12-31 00:10:00	7211.03	8792.86	17910.1		10	2017-01-01 00:10:00	2017-01-01 00:10:00		121010	2017-03-26 00:50:00	2017-03-26 00:50:00		2017-01-01 00:10:00	18.7392	1204.79		2018-01-01 00:10:00	24.11	0
2017-01-01 00:11:00	386.16			2018-01-01 00:11:00	357.829		2018-01-01 00:11:00	376.11		2017-01-01 00:11:00	3.37472	2018-01-01 00:11:00	3.32986		2017-12-29 00:11:00	7259.25	9051.35	17765.3		2017-12-31 00:11:00	7340.97	9572.23	17633.9		2017-12-31 00:11:00	7267.56	8955.05	17800		2017-12-31 00:11:00	7211.03	8792.86	17910.1		11	2017-01-01 00:11:00	2017-01-01 00:11:00		121011	2017-03-26 00:51:00	2017-03-26 00:51:00		2017-01-01 00:11:00	19.0482	1172.04		2018-01-01 00:11:00	24.2258	0
2017-01-01 00:12:00	386.23			2018-01-01 00:12:00	357.829		2018-01-01 00:12:00	377.313		2017-01-01 00:12:00	3.37545	2018-01-01 00:12:00	3.34148		2017-12-29 00:12:00	7275.2	9076.98	17772.1		2017-12-31 00:12:00	7340.97	9572.23	17633.9		2017-12-31 00:12:00	7267.56	8955.05	17800		2017-12-31 00:12:00	7211.03	8792.86	17910.1		12	2017-01-01 00:12:00	2017-01-01 00:12:00		121012	2017-03-26 00:52:00	2017-03-26 00:52:00		2017-01-01 00:12:00	18.793	819.794		2018-01-01 00:12:00	24.4412	0
2017-01-01 00:13:00	386.241			2018-01-01 00:13:00	357.829		2018-01-01 00:13:00	379.136		2017-01-01 00:13:00	3.376	2018-01-01 00:13:00	3.35911		2017-12-29 00:13:00	7252.99	9093.46	17794.1		2017-12-31 00:13:00	7340.97	9572.23	17633.9		2017-12-31 00:13:00	7267.56	8955.05	17800		2017-12-31 00:13:00	7211.03	8792.86	17910.1		13	2017-01-01 00:13:00	2017-01-01 00:13:00		121013	2017-03-26 00:53:00	2017-03-26 00:53:00		2017-01-01 00:13:00	18.7314	706.122		2018-01-01 00:13:00	24.2972	0
2017-01-01 00:14:00	386.179			2018-01-01 00:14:00	357.829		2018-01-01 00:14:00	380.86		2017-01-01 00:14:00	3.37499	2018-01-01 00:14:00	3.37577		2017-12-29 00:14:00	7253.45	9090.41	17799.5		2017-12-31 00:14:00	7340.97	9572.23	17633.9		2017-12-31 00:14:00	7267.56	8955.05	17800		2017-12-31 00:14:00	7211.03	8792.86	17910.1		14	2017-01-01 00:14:00	2017-01-01 00:14:00		121014	2017-03-26 00:54:00	2017-03-26 00:54:00		2017-01-01 00:14:00	18.8503	437.912		2018-01-01 00:14:00	24.4354	0
2017-01-01 00:15:00	386.144			2018-01-01 00:15:00	357.829		2018-01-01 00:15:00	380.775		2017-01-01 00:15:00	3.37591	2018-01-01 00:15:00	3.37495		2017-12-29 00:15:00	7294.27	9075.76	17786.1		2017-12-31 00:15:00	7340.97	9572.23	17633.9		2017-12-31 00:15:00	7267.56	8955.05	17800		2017-12-31 00:15:00	7211.03	8792.86	17910.1		15	2017-01-01 00:15:00	2017-01-01 00:15:00		121015	2017-03-26 00:55:00	2017-03-26 00:55:00		2017-01-01 00:15:00	18.5359	298.537		2018-01-01 00:15:00	24.2344	0
2017-01-01 00:16:00	386.124			2018-01-01 00:16:00	357.829		2018-01-01 00:16:00	378.786		2017-01-01 00:16:00	3.38085	2018-01-01 00:16:00	3.35572		2017-12-29 00:16:00	7342.95	9059.89	17782.9		2017-12-31 00:16:00	7340.97	9572.23	17633.9		2017-12-31 00:16:00	7267.56	8955.05	17800		2017-12-31 00:16:00	7211.03	8792.86	17910.1		16	2017-01-01 00:16:00	2017-01-01 00:16:00		121016	2017-03-26 00:56:00	2017-03-26 00:56:00		2017-01-01 00:16:00	18.3885	22.3322		2018-01-01 00:16:00	24.3595	0
2017-01-01 00:17:00	386.114			2018-01-01 00:17:00	357.829		2018-01-01 00:17:00	376.754		2017-01-01 00:17:00	3.38845	2018-01-01 00:17:00	3.33608		2017-12-29 00:17:00	7320.59	9044.02	17754.1		2017-12-31 00:17:00	7340.97	9572.23	17633.9		2017-12-31 00:17:00	7267.56	8955.05	17800		2017-12-31 00:17:00	7211.03	8792.86	17910.1		17	2017-01-01 00:17:00	2017-01-01 00:17:00		121017	2017-03-26 00:57:00	2017-03-26 00:57:00		2017-01-01 00:17:00	18.4299	358.57		2018-01-01 00:17:00	24.6166	0
2017-01-01 00:18:00	386.124			2018-01-01 00:18:00	357.829		2018-01-01 00:18:00	375.693		2017-01-01 00:18:00	3.39239	2018-01-01 00:18:00	3.32583		2017-12-29 00:18:00	7308.61	9035.17	17768.6		2017-12-31 00:18:00	7340.97	9572.23	17633.9		2017-12-31 00:18:00	7267.56	8955.05	17800		2017-12-31 00:18:00	7211.03	8792.86	17910.1		18	2017-01-01 00:18:00	2017-01-01 00:18:00		121018	2017-03-26 00:58:00	2017-03-26 00:58:00		2017-01-01 00:18:00	18.3208	1046.29		2018-01-01 00:18:00	24.1125	0
2017-01-01 00:19:00	386.093			2018-01-01 00:19:00	357.829		2018-01-01 00:19:00	375.598		2017-01-01 00:19:00	3.39005	2018-01-01 00:19:00	3.32491		2017-12-29 00:19:00	7324.1	9033.34	17787.4		2017-12-31 00:19:00	7340.97	9572.23	17633.9		2017-12-31 00:19:00	7267.56	8955.05	17800		2017-12-31 00:19:00	7211.03	8792.86	17910.1		19	2017-01-01 00:19:00	2017-01-01 00:19:00		121019	2017-03-26 00:59:00	2017-03-26 00:59:00		2017-01-01 00:19:00	18.5367	1405.32		2018-01-01 00:19:00	23.6927	0
2017-01-01 00:20:00	386.093			2018-01-01 00:20:00	357.829		2018-01-01 00:20:00	375.935		2017-01-01 00:20:00	3.38392	2018-01-01 00:20:00	3.32816		2017-12-29 00:20:00	7281.6	9019.61	17787.4		2017-12-31 00:20:00	7340.97	9572.23	17633.9		2017-12-31 00:20:00	7267.56	8955.05	17800		2017-12-31 00:20:00	7211.03	8792.86	17910.1		20	2017-01-01 00:20:00	2017-01-01 00:20:00		121020	2017-03-26 01:00:00	2017-03-26 01:00:00		2017-01-01 00:20:00	18.8163	1672.84		2018-01-01 00:20:00	23.9718	0
2017-01-01 00:21:00	386.148			2018-01-01 00:21:00	357.829		2018-01-01 00:21:00	376.252		2017-01-01 00:21:00	3.3781	2018-01-01 00:21:00	3.33123		2017-12-29 00:21:00	7238.57	9018.69	17798.5		2017-12-31 00:21:00	7340.97	9572.23	17633.9		2017-12-31 00:21:00	7267.56	8955.05	17800		2017-12-31 00:21:00	7211.03	8792.86	17910.1		21	2017-01-01 00:21:00	2017-01-01 00:21:00		121021	2017-03-26 01:01:00	2017-03-26 01:01:00		2017-01-01 00:21:00	18.6132	1662.61		2018-01-01 00:21:00	24.3376	0
2017-01-01 00:22:00	386.254			2018-01-01 00:22:00	357.829		2018-01-01 00:22:00	377.038		2017-01-01 00:22:00	3.37408	2018-01-01 00:22:00	3.33883		2017-12-29 00:22:00	7227.97	9031.51	17834.5		2017-12-31 00:22:00	7340.97	9572.23	17633.9		2017-12-31 00:22:00	7267.56	8955.05	17800		2017-12-31 00:22:00	7211.03	8792.86	17910.1		22	2017-01-01 00:22:00	2017-01-01 00:22:00		121022	2017-03-26 01:02:00	2017-03-26 01:02:00		2017-01-01 00:22:00	18.6774	1643.93		2018-01-01 00:22:00	23.6971	0
2017-01-01 00:23:00	386.44			2018-01-01 00:23:00	357.829		2018-01-01 00:23:00	378.667		2017-01-01 00:23:00	3.37078	2018-01-01 00:23:00	3.35458		2017-12-29 00:23:00	7257.57	9046.16	17858.8		2017-12-31 00:23:00	7340.97	9572.23	17633.9		2017-12-31 00:23:00	7267.56	8955.05	17800		2017-12-31 00:23:00	7211.03	8792.86	17910.1		23	2017-01-01 00:23:00	2017-01-01 00:23:00		121023	2017-03-26 01:03:00	2017-03-26 01:03:00		2017-01-01 00:23:00	18.7072	1297.39		2018-01-01 00:23:00	23.2441	0
2017-01-01 00:24:00	386.611			2018-01-01 00:24:00	357.829		2018-01-01 00:24:00	380.377		2017-01-01 00:24:00	3.36565	2018-01-01 00:24:00	3.3711		2017-12-29 00:24:00	7298.31	9068.74	17903.5		2017-12-31 00:24:00	7340.97	9572.23	17633.9		2017-12-31 00:24:00	7267.56	8955.05	17800		2017-12-31 00:24:00	7211.03	8792.86	17910.1		24	2017-01-01 00:24:00	2017-01-01 00:24:00		121024	2017-03-26 01:04:00	2017-03-26 01:04:00		2017-01-01 00:24:00	18.4821	1078.84		2018-01-01 00:24:00	23.2304	0
2017-01-01 00:25:00	386.687			2018-01-01 00:25:00	357.829		2018-01-01 00:25:00	380.798		2017-01-01 00:25:00	3.36259	2018-01-01 00:25:00	3.37517		2017-12-29 00:25:00	7357.44	9090.41	17877		2017-12-31 00:25:00	7340.97	9572.23	17633.9		2017-12-31 00:25:00	7267.56	8955.05	17800		2017-12-31 00:25:00	7211.03	8792.86	17910.1		25	2017-01-01 00:25:00	2017-01-01 00:25:00		121025	2017-03-26 01:05:00	2017-03-26 01:05:00		2017-01-01 00:25:00	18.5176	402.556		2018-01-01 00:25:00	23.6511	0
2017-01-01 00:26:00	386.622			2018-01-01 00:26:00	357.829		2018-01-01 00:26:00	379.818		2017-01-01 00:26:00	3.36831	2018-01-01 00:26:00	3.3657		2017-12-29 00:26:00	7432.36	9101.4	17848.7		2017-12-31 00:26:00	7340.97	9572.23	17633.9		2017-12-31 00:26:00	7267.56	8955.05	17800		2017-12-31 00:26:00	7211.03	8792.86	17910.1		26	2017-01-01 00:26:00	2017-01-01 00:26:00		121026	2017-03-26 01:06:00	2017-03-26 01:06:00		2017-01-01 00:26:00	18.7148	0		2018-01-01 00:26:00	24.5304	0
2017-01-01 00:27:00	386.491			2018-01-01 00:27:00	357.829		2018-01-01 00:27:00	378.52		2017-01-01 00:27:00	3.38044	2018-01-01 00:27:00	3.35316		2017-12-29 00:27:00	7405.28	9089.49	17825.8		2017-12-31 00:27:00	7340.97	9572.23	17633.9		2017-12-31 00:27:00	7267.56	8955.05	17800		2017-12-31 00:27:00	7211.03	8792.86	17910.1		27	2017-01-01 00:27:00	2017-01-01 00:27:00		121027	2017-03-26 01:07:00	2017-03-26 01:07:00		2017-01-01 00:27:00	18.5027	0		2018-01-01 00:27:00	25	0
2017-01-01 00:28:00	386.306			2018-01-01 00:28:00	357.829		2018-01-01 00:28:00	377.247		2017-01-01 00:28:00	3.39028	2018-01-01 00:28:00	3.34084		2017-12-29 00:28:00	7387.5	9072.71	17775.3		2017-12-31 00:28:00	7340.97	9572.23	17633.9		2017-12-31 00:28:00	7267.56	8955.05	17800		2017-12-31 00:28:00	7211.03	8792.86	17910.1		28	2017-01-01 00:28:00	2017-01-01 00:28:00		121028	2017-03-26 01:08:00	2017-03-26 01:08:00		2017-01-01 00:28:00	18.023	20.384		2018-01-01 00:28:00	25	0
2017-01-01 00:29:00	386.041			2018-01-01 00:29:00	357.829		2018-01-01 00:29:00	376.143		2017-01-01 00:29:00	3.3933	2018-01-01 00:29:00	3.33018		2017-12-29 00:29:00	7395.51	9062.03	17738.7		2017-12-31 00:29:00	7340.97	9572.23	17633.9		2017-12-31 00:29:00	7267.56	8955.05	17800		2017-12-31 00:29:00	7211.03	8792.86	17910.1		29	2017-01-01 00:29:00	2017-01-01 00:29:00		121029	2017-03-26 01:09:00	2017-03-26 01:09:00		2017-01-01 00:29:00	17.6011	522.887		2018-01-01 00:29:00	25	0
2017-01-01 00:30:00	385.856			2018-01-01 00:30:00	357.829		2018-01-01 00:30:00	375.385		2017-01-01 00:30:00	3.39413	2018-01-01 00:30:00	3.32285		2017-12-29 00:30:00	7303.96	9070.88	17731.6		2017-12-31 00:30:00	7340.97	9572.23	17633.9		2017-12-31 00:30:00	7267.56	8955.05	17800		2017-12-31 00:30:00	7211.03	8792.86	17910.1		30	2017-01-01 00:30:00	2017-01-01 00:30:00		121030	2017-03-26 01:10:00	2017-03-26 01:10:00		2017-01-01 00:30:00	17.5571	1062.66		2018-01-01 00:30:00	25	0
2017-01-01 00:31:00	385.811			2018-01-01 00:31:00	357.829		2018-01-01 00:31:00	375.13		2017-01-01 00:31:00	3.39596	2018-01-01 00:31:00	3.32038		2017-12-29 00:31:00	7199.13	9062.94	17725.1		2017-12-31 00:31:00	7340.97	9572.23	17633.9		2017-12-31 00:31:00	7267.56	8955.05	17800		2017-12-31 00:31:00	7211.03	8792.86	17910.1		31	2017-01-01 00:31:00	2017-01-01 00:31:00		121031	2017-03-26 01:11:00	2017-03-26 01:11:00		2017-01-01 00:31:00	17.7831	1582.56		2018-01-01 00:31:00	25	0
2017-01-01 00:32:00	385.877			2018-01-01 00:32:00	357.829		2018-01-01 00:32:00	375.556		2017-01-01 00:32:00	3.39385	2018-01-01 00:32:00	3.3245		2017-12-29 00:32:00	7135.88	9055.01	17723.1		2017-12-31 00:32:00	7340.97	9572.23	17633.9		2017-12-31 00:32:00	7267.56	8955.05	17800		2017-12-31 00:32:00	7211.03	8792.86	17910.1		32	2017-01-01 00:32:00	2017-01-01 00:32:00		121032	2017-03-26 01:12:00	2017-03-26 01:12:00		2017-01-01 00:32:00	17.9631	1964.15		2018-01-01 00:32:00	25	0
2017-01-01 00:33:00	385.997			2018-01-01 00:33:00	357.829		2018-01-01 00:33:00	376.915		2017-01-01 00:33:00	3.38259	2018-01-01 00:33:00	3.33764		2017-12-29 00:33:00	7153.05	9064.77	17761.4		2017-12-31 00:33:00	7340.97	9572.23	17633.9		2017-12-31 00:33:00	7267.56	8955.05	17800		2017-12-31 00:33:00	7211.03	8792.86	17910.1		33	2017-01-01 00:33:00	2017-01-01 00:33:00		121033	2017-03-26 01:13:00	2017-03-26 01:13:00		2017-01-01 00:33:00	18.2077	2216.61		2018-01-01 00:33:00	25	0
2017-01-01 00:34:00	386.052			2018-01-01 00:34:00	357.829		2018-01-01 00:34:00	378.852		2017-01-01 00:34:00	3.36845	2018-01-01 00:34:00	3.35636		2017-12-29 00:34:00	7214.47	9068.74	17785		2017-12-31 00:34:00	7340.97	9572.23	17633.9		2017-12-31 00:34:00	7267.56	8955.05	17800		2017-12-31 00:34:00	7211.03	8792.86	17910.1		34	2017-01-01 00:34:00	2017-01-01 00:34:00		121034	2017-03-26 01:14:00	2017-03-26 01:14:00		2017-01-01 00:34:00	18.2609	2214.57		2018-01-01 00:34:00	25	0
2017-01-01 00:35:00	386.107			2018-01-01 00:35:00	357.829		2018-01-01 00:35:00	380.481		2017-01-01 00:35:00	3.35911	2018-01-01 00:35:00	3.37211		2017-12-29 00:35:00	7292.52	9048.29	17800.9		2017-12-31 00:35:00	7340.97	9572.23	17633.9		2017-12-31 00:35:00	7267.56	8955.05	17800		2017-12-31 00:35:00	7211.03	8792.86	17910.1		35	2017-01-01 00:35:00	2017-01-01 00:35:00		121035	2017-03-26 01:15:00	2017-03-26 01:15:00		2017-01-01 00:35:00	18.2624	1556.32		2018-01-01 00:35:00	24.9905	0
2017-01-01 00:36:00	386.199			2018-01-01 00:36:00	357.829		2018-01-01 00:36:00	380.713		2017-01-01 00:36:00	3.35567	2018-01-01 00:36:00	3.37435		2017-12-29 00:36:00	7386.97	9012.89	17792		2017-12-31 00:36:00	7340.97	9572.23	17633.9		2017-12-31 00:36:00	7267.56	8955.05	17800		2017-12-31 00:36:00	7211.03	8792.86	17910.1		36	2017-01-01 00:36:00	2017-01-01 00:36:00		121036	2017-03-26 01:16:00	2017-03-26 01:16:00		2017-01-01 00:36:00	18.4745	890.565		2018-01-01 00:36:00	24.9857	0
2017-01-01 00:37:00	386.285			2018-01-01 00:37:00	357.829		2018-01-01 00:37:00	379.539		2017-01-01 00:37:00	3.3586	2018-01-01 00:37:00	3.363		2017-12-29 00:37:00	7431.91	8990.92	17792.3		2017-12-31 00:37:00	7340.97	9572.23	17633.9		2017-12-31 00:37:00	7267.56	8955.05	17800		2017-12-31 00:37:00	7211.03	8792.86	17910.1		37	2017-01-01 00:37:00	2017-01-01 00:37:00		121037	2017-03-26 01:17:00	2017-03-26 01:17:00		2017-01-01 00:37:00	18.6113	3.63756		2018-01-01 00:37:00	24.9953	0
2017-01-01 00:38:00	386.285			2018-01-01 00:38:00	357.829		2018-01-01 00:38:00	377.952		2017-01-01 00:38:00	3.36561	2018-01-01 00:38:00	3.34766		2017-12-29 00:38:00	7449.76	8970.17	17791.7		2017-12-31 00:38:00	7340.97	9572.23	17633.9		2017-12-31 00:38:00	7267.56	8955.05	17800		2017-12-31 00:38:00	7211.03	8792.86	17910.1		38	2017-01-01 00:38:00	2017-01-01 00:38:00		121038	2017-03-26 01:18:00	2017-03-26 01:18:00		2017-01-01 00:38:00	18.37	0		2018-01-01 00:38:00	24.9525	0
2017-01-01 00:39:00	386.189			2018-01-01 00:39:00	357.829		2018-01-01 00:39:00	376.261		2017-01-01 00:39:00	3.37453	2018-01-01 00:39:00	3.33132		2017-12-29 00:39:00	7447.09	8963.15	17787.2		2017-12-31 00:39:00	7340.97	9572.23	17633.9		2017-12-31 00:39:00	7267.56	8955.05	17800		2017-12-31 00:39:00	7211.03	8792.86	17910.1		39	2017-01-01 00:39:00	2017-01-01 00:39:00		121039	2017-03-26 01:19:00	2017-03-26 01:19:00		2017-01-01 00:39:00	18.3692	0		2018-01-01 00:39:00	24.8517	0
2017-01-01 00:40:00	385.997			2018-01-01 00:40:00	357.829		2018-01-01 00:40:00	374.935		2017-01-01 00:40:00	3.38612	2018-01-01 00:40:00	3.3185		2017-12-29 00:40:00	7383.76	8976.88	17786.8		2017-12-31 00:40:00	7340.97	9572.23	17633.9		2017-12-31 00:40:00	7267.56	8955.05	17800		2017-12-31 00:40:00	7211.03	8792.86	17910.1		40	2017-01-01 00:40:00	2017-01-01 00:40:00		121040	2017-03-26 01:20:00	2017-03-26 01:20:00		2017-01-01 00:40:00	18.1867	0		2018-01-01 00:40:00	24.7451	0
2017-01-01 00:41:00	385.712			2018-01-01 00:41:00	357.829		2018-01-01 00:41:00	374.576		2017-01-01 00:41:00	3.39761	2018-01-01 00:41:00	3.31502		2017-12-29 00:41:00	7299.84	8992.75	17783.8		2017-12-31 00:41:00	7340.97	9572.23	17633.9		2017-12-31 00:41:00	7267.56	8955.05	17800		2017-12-31 00:41:00	7211.03	8792.86	17910.1		41	2017-01-01 00:41:00	2017-01-01 00:41:00		121041	2017-03-26 01:21:00	2017-03-26 01:21:00		2017-01-01 00:41:00	17.9458	0		2018-01-01 00:41:00	24.4005	0
2017-01-01 00:42:00	385.441			2018-01-01 00:42:00	357.829		2018-01-01 00:42:00	374.94		2017-01-01 00:42:00	3.40273	2018-01-01 00:42:00	3.31855		2017-12-29 00:42:00	7301.52	8998.86	17799.5		2017-12-31 00:42:00	7340.97	9572.23	17633.9		2017-12-31 00:42:00	7267.56	8955.05	17800		2017-12-31 00:42:00	7211.03	8792.86	17910.1		42	2017-01-01 00:42:00	2017-01-01 00:42:00		121042	2017-03-26 01:22:00	2017-03-26 01:22:00		2017-01-01 00:42:00	18.1861	606.667		2018-01-01 00:42:00	24.2111	0
2017-01-01 00:43:00	385.224			2018-01-01 00:43:00	357.829		2018-01-01 00:43:00	375.883		2017-01-01 00:43:00	3.39925	2018-01-01 00:43:00	3.32766		2017-12-29 00:43:00	7291.45	9002.82	17817		2017-12-31 00:43:00	7340.97	9572.23	17633.9		2017-12-31 00:43:00	7267.56	8955.05	17800		2017-12-31 00:43:00	7211.03	8792.86	17910.1		43	2017-01-01 00:43:00	2017-01-01 00:43:00		121043	2017-03-26 01:23:00	2017-03-26 01:23:00		2017-01-01 00:43:00	18.139	1443.93		2018-01-01 00:43:00	24.3712	0
2017-01-01 00:44:00	385.132			2018-01-01 00:44:00	357.829		2018-01-01 00:44:00	377.294		2017-01-01 00:44:00	3.39083	2018-01-01 00:44:00	3.3413		2017-12-29 00:44:00	7244.14	8997.63	17856		2017-12-31 00:44:00	7340.97	9572.23	17633.9		2017-12-31 00:44:00	7267.56	8955.05	17800		2017-12-31 00:44:00	7211.03	8792.86	17910.1		44	2017-01-01 00:44:00	2017-01-01 00:44:00		121044	2017-03-26 01:24:00	2017-03-26 01:24:00		2017-01-01 00:44:00	17.971	1674.94		2018-01-01 00:44:00	24.3188	0
2017-01-01 00:45:00	385.197			2018-01-01 00:45:00	357.829		2018-01-01 00:45:00	378.667		2017-01-01 00:45:00	3.38122	2018-01-01 00:45:00	3.35458		2017-12-29 00:45:00	7277.33	8990.92	17858.6		2017-12-31 00:45:00	7340.97	9572.23	17633.9		2017-12-31 00:45:00	7267.56	8955.05	17800		2017-12-31 00:45:00	7211.03	8792.86	17910.1		45	2017-01-01 00:45:00	2017-01-01 00:45:00		121045	2017-03-26 01:25:00	2017-03-26 01:25:00		2017-01-01 00:45:00	18.2687	1881.5		2018-01-01 00:45:00	24.0977	0
2017-01-01 00:46:00	385.413			2018-01-01 00:46:00	357.829		2018-01-01 00:46:00	379.586		2017-01-01 00:46:00	3.36909	2018-01-01 00:46:00	3.36346		2017-12-29 00:46:00	7353.25	9005.88	17840.9		2017-12-31 00:46:00	7340.97	9572.23	17633.9		2017-12-31 00:46:00	7267.56	8955.05	17800		2017-12-31 00:46:00	7211.03	8792.86	17910.1		46	2017-01-01 00:46:00	2017-01-01 00:46:00		121046	2017-03-26 01:26:00	2017-03-26 01:26:00		2017-01-01 00:46:00	18.3358	1859.87		2018-01-01 00:46:00	24.1631	0
2017-01-01 00:47:00	385.729			2018-01-01 00:47:00	357.829		2018-01-01 00:47:00	379.681		2017-01-01 00:47:00	3.35947	2018-01-01 00:47:00	3.36437		2017-12-29 00:47:00	7470.05	9011.67	17824.5		2017-12-31 00:47:00	7340.97	9572.23	17633.9		2017-12-31 00:47:00	7267.56	8955.05	17800		2017-12-31 00:47:00	7211.03	8792.86	17910.1		47	2017-01-01 00:47:00	2017-01-01 00:47:00		121047	2017-03-26 01:27:00	2017-03-26 01:27:00		2017-01-01 00:47:00	18.4104	1150.9		2018-01-01 00:47:00	24.2197	0
2017-01-01 00:48:00	386.024			2018-01-01 00:48:00	357.829		2018-01-01 00:48:00	378.961		2017-01-01 00:48:00	3.3592	2018-01-01 00:48:00	3.35741		2017-12-29 00:48:00	7505.38	9004.65	17817.8		2017-12-31 00:48:00	7340.97	9572.23	17633.9		2017-12-31 00:48:00	7267.56	8955.05	17800		2017-12-31 00:48:00	7211.03	8792.86	17910.1		48	2017-01-01 00:48:00	2017-01-01 00:48:00		121048	2017-03-26 01:28:00	2017-03-26 01:28:00		2017-01-01 00:48:00	18.7045	255.787		2018-01-01 00:48:00	24.1327	0
2017-01-01 00:49:00	386.247			2018-01-01 00:49:00	357.829		2018-01-01 00:49:00	377.578		2017-01-01 00:49:00	3.36611	2018-01-01 00:49:00	3.34405		2017-12-29 00:49:00	7469.75	9013.5	17823.7		2017-12-31 00:49:00	7340.97	9572.23	17633.9		2017-12-31 00:49:00	7267.56	8955.05	17800		2017-12-31 00:49:00	7211.03	8792.86	17910.1		49	2017-01-01 00:49:00	2017-01-01 00:49:00		121049	2017-03-26 01:29:00	2017-03-26 01:29:00		2017-01-01 00:49:00	18.5321	0		2018-01-01 00:49:00	24.5745	0
2017-01-01 00:50:00	386.323			2018-01-01 00:50:00	357.829		2018-01-01 00:50:00	376.058		2017-01-01 00:50:00	3.37911	2018-01-01 00:50:00	3.32935		2017-12-29 00:50:00	7424.28	9015.64	17836.7		2017-12-31 00:50:00	7340.97	9572.23	17633.9		2017-12-31 00:50:00	7267.56	8955.05	17800		2017-12-31 00:50:00	7211.03	8792.86	17910.1		50	2017-01-01 00:50:00	2017-01-01 00:50:00		121050	2017-03-26 01:30:00	2017-03-26 01:30:00		2017-01-01 00:50:00	18.5476	0		2018-01-01 00:50:00	24.992	0
2017-01-01 00:51:00	386.203			2018-01-01 00:51:00	357.829		2018-01-01 00:51:00	375.295		2017-01-01 00:51:00	3.39156	2018-01-01 00:51:00	3.32198		2017-12-29 00:51:00	7339.59	9024.49	17824.8		2017-12-31 00:51:00	7340.97	9572.23	17633.9		2017-12-31 00:51:00	7267.56	8955.05	17800		2017-12-31 00:51:00	7211.03	8792.86	17910.1		51	2017-01-01 00:51:00	2017-01-01 00:51:00		121051	2017-03-26 01:31:00	2017-03-26 01:31:00		2017-01-01 00:51:00	18.6519	0		2018-01-01 00:51:00	25	0
2017-01-01 00:52:00	386.004			2018-01-01 00:52:00	357.829		2018-01-01 00:52:00	375.461		2017-01-01 00:52:00	3.39637	2018-01-01 00:52:00	3.32358		2017-12-29 00:52:00	7250.55	9041.28	17812.3		2017-12-31 00:52:00	7340.97	9572.23	17633.9		2017-12-31 00:52:00	7267.56	8955.05	17800		2017-12-31 00:52:00	7211.03	8792.86	17910.1		52	2017-01-01 00:52:00	2017-01-01 00:52:00		121052	2017-03-26 01:32:00	2017-03-26 01:32:00		2017-01-01 00:52:00	18.365	0		2018-01-01 00:52:00	25	0
2017-01-01 00:53:00	385.825			2018-01-01 00:53:00	357.829		2018-01-01 00:53:00	376.328		2017-01-01 00:53:00	3.39719	2018-01-01 00:53:00	3.33196		2017-12-29 00:53:00	7205.23	9050.12	17807		2017-12-31 00:53:00	7340.97	9572.23	17633.9		2017-12-31 00:53:00	7267.56	8955.05	17800		2017-12-31 00:53:00	7211.03	8792.86	17910.1		53	2017-01-01 00:53:00	2017-01-01 00:53:00		121053	2017-03-26 01:33:00	2017-03-26 01:33:00		2017-01-01 00:53:00	18.4371	23.6676		2018-01-01 00:53:00	25	0
2017-01-01 00:54:00	385.698			2018-01-01 00:54:00	357.829		2018-01-01 00:54:00	377.583		2017-01-01 00:54:00	3.39747	2018-01-01 00:54:00	3.34409		2017-12-29 00:54:00	7239.95	9047.07	17799		2017-12-31 00:54:00	7340.97	9572.23	17633.9		2017-12-31 00:54:00	7267.56	8955.05	17800		2017-12-31 00:54:00	7211.03	8792.86	17910.1		54	2017-01-01 00:54:00	2017-01-01 00:54:00		121054	2017-03-26 01:34:00	2017-03-26 01:34:00		2017-01-01 00:54:00	18.9298	889.082		2018-01-01 00:54:00	25	0
2017-01-01 00:55:00	385.626			2018-01-01 00:55:00	357.829		2018-01-01 00:55:00	378.677		2017-01-01 00:55:00	3.39573	2018-01-01 00:55:00	3.35467		2017-12-29 00:55:00	7281.99	9040.36	17799.1		2017-12-31 00:55:00	7340.97	9572.23	17633.9		2017-12-31 00:55:00	7267.56	8955.05	17800		2017-12-31 00:55:00	7211.03	8792.86	17910.1		55	2017-01-01 00:55:00	2017-01-01 00:55:00		121055	2017-03-26 01:35:00	2017-03-26 01:35:00		2017-01-01 00:55:00	18.8087	1240.47		2018-01-01 00:55:00	25	0
2017-01-01 00:56:00	385.616			2018-01-01 00:56:00	357.829		2018-01-01 00:56:00	379.425		2017-01-01 00:56:00	3.38941	2018-01-01 00:56:00	3.3619		2017-12-29 00:56:00	7320.82	9027.54	17803.4		2017-12-31 00:56:00	7340.97	9572.23	17633.9		2017-12-31 00:56:00	7267.56	8955.05	17800		2017-12-31 00:56:00	7211.03	8792.86	17910.1		56	2017-01-01 00:56:00	2017-01-01 00:56:00		121056	2017-03-26 01:36:00	2017-03-26 01:36:00		2017-01-01 00:56:00	18.4838	1352.9		2018-01-01 00:56:00	24.6269	0
2017-01-01 00:57:00	385.667			2018-01-01 00:57:00	357.829		2018-01-01 00:57:00	379.742		2017-01-01 00:57:00	3.37737	2018-01-01 00:57:00	3.36497		2017-12-29 00:57:00	7395.74	9020.52	17797.5		2017-12-31 00:57:00	7340.97	9572.23	17633.9		2017-12-31 00:57:00	7267.56	8955.05	17800		2017-12-31 00:57:00	7211.03	8792.86	17910.1		57	2017-01-01 00:57:00	2017-01-01 00:57:00		121057	2017-03-26 01:37:00	2017-03-26 01:37:00		2017-01-01 00:57:00	18.4882	1565.67		2018-01-01 00:57:00	24.3782	0
2017-01-01 00:58:00	385.75			2018-01-01 00:58:00	357.829		2018-01-01 00:58:00	379.259		2017-01-01 00:58:00	3.36867	2018-01-01 00:58:00	3.3603		2017-12-29 00:58:00	7418.1	9024.49	17794.1		2017-12-31 00:58:00	7340.97	9572.23	17633.9		2017-12-31 00:58:00	7267.56	8955.05	17800		2017-12-31 00:58:00	7211.03	8792.86	17910.1		58	2017-01-01 00:58:00	2017-01-01 00:58:00		121058	2017-03-26 01:38:00	2017-03-26 01:38:00		2017-01-01 00:58:00	18.2183	1040.63		2018-01-01 00:58:00	24.6269	0
2017-01-01 00:59:00	385.911			2018-01-01 00:59:00	357.829		2018-01-01 00:59:00	377.962		2017-01-01 00:59:00	3.36982	2018-01-01 00:59:00	3.34775		2017-12-29 00:59:00	7442.44	9015.64	17777.3		2017-12-31 00:59:00	7340.97	9572.23	17633.9		2017-12-31 00:59:00	7267.56	8955.05	17800		2017-12-31 00:59:00	7211.03	8792.86	17910.1		59	2017-01-01 00:59:00	2017-01-01 00:59:00		121059	2017-03-26 01:39:00	2017-03-26 01:39:00		2017-01-01 00:59:00	18.2687	146.141		2018-01-01 00:59:00	24.8757	0
2017-01-01 01:00:00	386.079			2018-01-01 01:00:00	357.829		2018-01-01 01:00:00	376.441		2017-01-01 01:00:00	3.37714	2018-01-01 01:00:00	3.33306		2017-12-29 01:00:00	7427.56	9006.79	17770.4		2017-12-31 01:00:00	7340.97	9572.23	17633.9		2017-12-31 01:00:00	7267.56	8955.05	17800		2017-12-31 01:00:00	7211.03	8792.86	17910.1		60	2017-01-01 01:00:00	2017-01-01 01:00:00		121060	2017-03-26 01:40:00	2017-03-26 01:40:00		2017-01-01 01:00:00	18.6742	0		2018-01-01 01:00:00	25	0
2017-01-01 01:01:00	386.155			2018-01-01 01:01:00	357.829		2018-01-01 01:01:00	375.329		2017-01-01 01:01:00	3.38621	2018-01-01 01:01:00	3.3223		2017-12-29 01:01:00	7346.38	9020.52	17773.9		2017-12-31 01:01:00	7340.97	9572.23	17633.9		2017-12-31 01:01:00	7267.56	8955.05	17800		2017-12-31 01:01:00	7211.03	8792.86	17910.1		61	2017-01-01 01:01:00	2017-01-01 01:01:00		121061	2017-03-26 01:41:00	2017-03-26 01:41:00		2017-01-01 01:01:00	18.2365	0		2018-01-01 01:01:00	24.9216	0
2017-01-01 01:02:00	386.172			2018-01-01 01:02:00	357.829		2018-01-01 01:02:00	375.158		2017-01-01 01:02:00	3.39143	2018-01-01 01:02:00	3.32065		2017-12-29 01:02:00	7277.64	9022.35	17764		2017-12-31 01:02:00	7340.97	9572.23	17633.9		2017-12-31 01:02:00	7267.56	8955.05	17800		2017-12-31 01:02:00	7211.03	8792.86	17910.1		62	2017-01-01 01:02:00	2017-01-01 01:02:00		121062	2017-03-26 01:42:00	2017-03-26 01:42:00		2017-01-01 01:02:00	17.8996	0		2018-01-01 01:02:00	23.9468	0
2017-01-01 01:03:00	386.165			2018-01-01 01:03:00	357.829		2018-01-01 01:03:00	375.826		2017-01-01 01:03:00	3.39298	2018-01-01 01:03:00	3.32711		2017-12-29 01:03:00	7240.18	9004.65	17755.9		2017-12-31 01:03:00	7340.97	9572.23	17633.9		2017-12-31 01:03:00	7267.56	8955.05	17800		2017-12-31 01:03:00	7211.03	8792.86	17910.1		63	2017-01-01 01:03:00	2017-01-01 01:03:00		121063	2017-03-26 01:43:00	2017-03-26 01:43:00		2017-01-01 01:03:00	18.1359	107.002		2018-01-01 01:03:00	24.0252	0
2017-01-01 01:04:00	386.179			2018-01-01 01:04:00	357.829		2018-01-01 01:04:00	376.986		2017-01-01 01:04:00	3.39358	2018-01-01 01:04:00	3.33832		2017-12-29 01:04:00	7279.7	9001.91	17777.8		2017-12-31 01:04:00	7340.97	9572.23	17633.9		2017-12-31 01:04:00	7267.56	8955.05	17800		2017-12-31 01:04:00	7211.03	8792.86	17910.1		64	2017-01-01 01:04:00	2017-01-01 01:04:00		121064	2017-03-26 01:44:00	2017-03-26 01:44:00		2017-01-01 01:04:00	18.1195	734.291		2018-01-01 01:04:00	25	0
2017-01-01 01:05:00	386.089			2018-01-01 01:05:00	357.829		2018-01-01 01:05:00	378.085		2017-01-01 01:05:00	3.39111	2018-01-01 01:05:00	3.34894		2017-12-29 01:05:00	7331.58	9013.81	17798		2017-12-31 01:05:00	7340.97	9572.23	17633.9		2017-12-31 01:05:00	7267.56	8955.05	17800		2017-12-31 01:05:00	7211.03	8792.86	17910.1		65	2017-01-01 01:05:00	2017-01-01 01:05:00		121065	2017-03-26 01:45:00	2017-03-26 01:45:00		2017-01-01 01:05:00	18.4209	1017.83		2018-01-01 01:05:00	25	0
2017-01-01 01:06:00	385.904			2018-01-01 01:06:00	357.829		2018-01-01 01:06:00	378.681		2017-01-01 01:06:00	3.38332	2018-01-01 01:06:00	3.35471		2017-12-29 01:06:00	7386.97	9014.72	17808		2017-12-31 01:06:00	7340.97	9572.23	17633.9		2017-12-31 01:06:00	7267.56	8955.05	17800		2017-12-31 01:06:00	7211.03	8792.86	17910.1		66	2017-01-01 01:06:00	2017-01-01 01:06:00		121066	2017-03-26 01:46:00	2017-03-26 01:46:00		2017-01-01 01:06:00	18.7482	1130.72		2018-01-01 01:06:00	24.2447	0
2017-01-01 01:07:00	385.784			2018-01-01 01:07:00	357.829		2018-01-01 01:07:00	379.16		2017-01-01 01:07:00	3.37417	2018-01-01 01:07:00	3.35934		2017-12-29 01:07:00	7497.37	9000.99	17801.8		2017-12-31 01:07:00	7340.97	9572.23	17633.9		2017-12-31 01:07:00	7267.56	8955.05	17800		2017-12-31 01:07:00	7211.03	8792.86	17910.1		67	2017-01-01 01:07:00	2017-01-01 01:07:00		121067	2017-03-26 01:47:00	2017-03-26 01:47:00		2017-01-01 01:07:00	18.4365	1069.33		2018-01-01 01:07:00	24.0517	0
2017-01-01 01:08:00	385.859			2018-01-01 01:08:00	357.829		2018-01-01 01:08:00	379.382		2017-01-01 01:08:00	3.37307	2018-01-01 01:08:00	3.36149		2017-12-29 01:08:00	7549.4	9008.01	17786.7		2017-12-31 01:08:00	7340.97	9572.23	17633.9		2017-12-31 01:08:00	7267.56	8955.05	17800		2017-12-31 01:08:00	7211.03	8792.86	17910.1		68	2017-01-01 01:08:00	2017-01-01 01:08:00		121068	2017-03-26 01:48:00	2017-03-26 01:48:00		2017-01-01 01:08:00	18.3076	96.9741		2018-01-01 01:08:00	24.5424	0
2017-01-01 01:09:00	386.1			2018-01-01 01:09:00	357.829		2018-01-01 01:09:00	378.809		2017-01-01 01:09:00	3.38108	2018-01-01 01:09:00	3.35595		2017-12-29 01:09:00	7548.33	9026.63	17786.5		2017-12-31 01:09:00	7340.97	9572.23	17633.9		2017-12-31 01:09:00	7267.56	8955.05	17800		2017-12-31 01:09:00	7211.03	8792.86	17910.1		69	2017-01-01 01:09:00	2017-01-01 01:09:00		121069	2017-03-26 01:49:00	2017-03-26 01:49:00		2017-01-01 01:09:00	18.5199	0		2018-01-01 01:09:00	24.5591	0
2017-01-01 01:10:00	386.35			2018-01-01 01:10:00	357.829		2018-01-01 01:10:00	377.498		2017-01-01 01:10:00	3.38886	2018-01-01 01:10:00	3.34327		2017-12-29 01:10:00	7546.12	9030.29	17782.4		2017-12-31 01:10:00	7340.97	9572.23	17633.9		2017-12-31 01:10:00	7267.56	8955.05	17800		2017-12-31 01:10:00	7211.03	8792.86	17910.1		70	2017-01-01 01:10:00	2017-01-01 01:10:00		121070	2017-03-26 01:50:00	2017-03-26 01:50:00		2017-01-01 01:10:00	18.3591	0		2018-01-01 01:10:00	24.7355	0
2017-01-01 01:11:00	386.505			2018-01-01 01:11:00	357.829		2018-01-01 01:11:00	376.01		2017-01-01 01:11:00	3.39046	2018-01-01 01:11:00	3.32889		2017-12-29 01:11:00	7474.71	9038.22	17820.5		2017-12-31 01:11:00	7340.97	9572.23	17633.9		2017-12-31 01:11:00	7267.56	8955.05	17800		2017-12-31 01:11:00	7211.03	8792.86	17910.1		71	2017-01-01 01:11:00	2017-01-01 01:11:00		121071	2017-03-26 01:51:00	2017-03-26 01:51:00		2017-01-01 01:11:00	18.2876	265.47		2018-01-01 01:11:00	24.9118	0
2017-01-01 01:12:00	386.539			2018-01-01 01:12:00	357.829		2018-01-01 01:12:00	375.471		2017-01-01 01:12:00	3.38863	2018-01-01 01:12:00	3.32368		2017-12-29 01:12:00	7381.63	9062.94	17868.9		2017-12-31 01:12:00	7340.97	9572.23	17633.9		2017-12-31 01:12:00	7267.56	8955.05	17800		2017-12-31 01:12:00	7211.03	8792.86	17910.1		72	2017-01-01 01:12:00	2017-01-01 01:12:00		121072	2017-03-26 01:52:00	2017-03-26 01:52:00		2017-01-01 01:12:00	18.4863	886.133		2018-01-01 01:12:00	24.7044	0
2017-01-01 01:13:00	386.491			2018-01-01 01:13:00	357.829		2018-01-01 01:13:00	376.02		2017-01-01 01:13:00	3.38786	2018-01-01 01:13:00	3.32899		2017-12-29 01:13:00	7339.36	9080.64	17860.2		2017-12-31 01:13:00	7340.97	9572.23	17633.9		2017-12-31 01:13:00	7267.56	8955.05	17800		2017-12-31 01:13:00	7211.03	8792.86	17910.1		73	2017-01-01 01:13:00	2017-01-01 01:13:00		121073	2017-03-26 01:53:00	2017-03-26 01:53:00		2017-01-01 01:13:00	18.5243	1020.13		2018-01-01 01:13:00	24.4038	0
2017-01-01 01:14:00	386.392			2018-01-01 01:14:00	357.829		2018-01-01 01:14:00	377.029		2017-01-01 01:14:00	3.38653	2018-01-01 01:14:00	3.33874		2017-12-29 01:14:00	7385.37	9099.26	17854.6		2017-12-31 01:14:00	7340.97	9572.23	17633.9		2017-12-31 01:14:00	7267.56	8955.05	17800		2017-12-31 01:14:00	7211.03	8792.86	17910.1		74	2017-01-01 01:14:00	2017-01-01 01:14:00		121074	2017-03-26 01:54:00	2017-03-26 01:54:00		2017-01-01 01:14:00	18.5231	1131.36		2018-01-01 01:14:00	24.6994	0
2017-01-01 01:15:00	386.241			2018-01-01 01:15:00	357.829		2018-01-01 01:15:00	378.265		2017-01-01 01:15:00	3.3825	2018-01-01 01:15:00	3.35068		2017-12-29 01:15:00	7435.87	9108.11	17841.1		2017-12-31 01:15:00	7340.97	9572.23	17633.9		2017-12-31 01:15:00	7267.56	8955.05	17800		2017-12-31 01:15:00	7211.03	8792.86	17910.1		75	2017-01-01 01:15:00	2017-01-01 01:15:00		121075	2017-03-26 01:55:00	2017-03-26 01:55:00		2017-01-01 01:15:00	18.6572	1234.73		2018-01-01 01:15:00	24.7736	0
2017-01-01 01:16:00	386.162			2018-01-01 01:16:00	357.829		2018-01-01 01:16:00	379.212		2017-01-01 01:16:00	3.37641	2018-01-01 01:16:00	3.35984		2017-12-29 01:16:00	7477	9102.31	17843.5		2017-12-31 01:16:00	7340.97	9572.23	17633.9		2017-12-31 01:16:00	7267.56	8955.05	17800		2017-12-31 01:16:00	7211.03	8792.86	17910.1		76	2017-01-01 01:16:00	2017-01-01 01:16:00		121076	2017-03-26 01:56:00	2017-03-26 01:56:00		2017-01-01 01:16:00	18.6767	1214.2		2018-01-01 01:16:00	24.3208	0
2017-01-01 01:17:00	386.275			2018-01-01 01:17:00	357.829		2018-01-01 01:17:00	379.685		2017-01-01 01:17:00	3.37316	2018-01-01 01:17:00	3.36442		2017-12-29 01:17:00	7563.29	9088.58	17816.3		2017-12-31 01:17:00	7340.97	9572.23	17633.9		2017-12-31 01:17:00	7267.56	8955.05	17800		2017-12-31 01:17:00	7211.03	8792.86	17910.1		77	2017-01-01 01:17:00	2017-01-01 01:17:00		121077	2017-03-26 01:57:00	2017-03-26 01:57:00		2017-01-01 01:17:00	18.6628	989.82		2018-01-01 01:17:00	24.3607	0
2017-01-01 01:18:00	386.44			2018-01-01 01:18:00	357.829		2018-01-01 01:18:00	379.671		2017-01-01 01:18:00	3.37463	2018-01-01 01:18:00	3.36428		2017-12-29 01:18:00	7602.12	9072.71	17801.9		2017-12-31 01:18:00	7340.97	9572.23	17633.9		2017-12-31 01:18:00	7267.56	8955.05	17800		2017-12-31 01:18:00	7211.03	8792.86	17910.1		78	2017-01-01 01:18:00	2017-01-01 01:18:00		121078	2017-03-26 01:58:00	2017-03-26 01:58:00		2017-01-01 01:18:00	18.7555	576.99		2018-01-01 01:18:00	24.8135	0
2017-01-01 01:19:00	386.57			2018-01-01 01:19:00	357.829		2018-01-01 01:19:00	378.809		2017-01-01 01:19:00	3.37614	2018-01-01 01:19:00	3.35595		2017-12-29 01:19:00	7553.29	9087.36	17774.5		2017-12-31 01:19:00	7340.97	9572.23	17633.9		2017-12-31 01:19:00	7267.56	8955.05	17800		2017-12-31 01:19:00	7211.03	8792.86	17910.1		79	2017-01-01 01:19:00	2017-01-01 01:19:00		121079	2017-03-26 01:59:00	2017-03-26 01:59:00		2017-01-01 01:19:00	18.4394	36.4296		2018-01-01 01:19:00	24.6256	0
2017-01-01 01:20:00	386.58			2018-01-01 01:20:00	357.829		2018-01-01 01:20:00	377.033		2017-01-01 01:20:00	3.3787	2018-01-01 01:20:00	3.33878		2017-12-29 01:20:00	7493.32	9104.14	17776.1		2017-12-31 01:20:00	7340.97	9572.23	17633.9		2017-12-31 01:20:00	7267.56	8955.05	17800		2017-12-31 01:20:00	7211.03	8792.86	17910.1		80	2017-01-01 01:20:00	2017-01-01 01:20:00		121080	2017-03-26 02:00:00	2017-03-26 03:00:00		2017-01-01 01:20:00	18.3078	0		2018-01-01 01:20:00	24.6256	0
2017-01-01 01:21:00	386.488			2018-01-01 01:21:00	357.829		2018-01-01 01:21:00	375.092		2017-01-01 01:21:00	3.38465	2018-01-01 01:21:00	3.32001		2017-12-29 01:21:00	7427.18	9118.79	17782		2017-12-31 01:21:00	7340.97	9572.23	17633.9		2017-12-31 01:21:00	7267.56	8955.05	17800		2017-12-31 01:21:00	7211.03	8792.86	17910.1		81	2017-01-01 01:21:00	2017-01-01 01:21:00		121081	2017-03-26 02:01:00	2017-03-26 03:01:00		2017-01-01 01:21:00	18.3898	0		2018-01-01 01:21:00	24.5693	0
2017-01-01 01:22:00	386.433			2018-01-01 01:22:00	357.829		2018-01-01 01:22:00	374.334		2017-01-01 01:22:00	3.39211	2018-01-01 01:22:00	3.31269		2017-12-29 01:22:00	7354.31	9152.06	17788.1		2017-12-31 01:22:00	7340.97	9572.23	17633.9		2017-12-31 01:22:00	7267.56	8955.05	17800		2017-12-31 01:22:00	7211.03	8792.86	17910.1		82	2017-01-01 01:22:00	2017-01-01 01:22:00		121082	2017-03-26 02:02:00	2017-03-26 03:02:00		2017-01-01 01:22:00	18.3776	263.877		2018-01-01 01:22:00	23.708	0
2017-01-01 01:23:00	386.426			2018-01-01 01:23:00	357.829		2018-01-01 01:23:00	375.044		2017-01-01 01:23:00	3.39619	2018-01-01 01:23:00	3.31956		2017-12-29 01:23:00	7322.58	9180.13	17765.7		2017-12-31 01:23:00	7340.97	9572.23	17633.9		2017-12-31 01:23:00	7267.56	8955.05	17800		2017-12-31 01:23:00	7211.03	8792.86	17910.1		83	2017-01-01 01:23:00	2017-01-01 01:23:00		121083	2017-03-26 02:03:00	2017-03-26 03:03:00		2017-01-01 01:23:00	18.4953	1028.25		2018-01-01 01:23:00	23.4915	0
2017-01-01 01:24:00	386.398			2018-01-01 01:24:00	357.829		2018-01-01 01:24:00	376.314		2017-01-01 01:24:00	3.39339	2018-01-01 01:24:00	3.33182		2017-12-29 01:24:00	7344.4	9176.17	17762.1		2017-12-31 01:24:00	7340.97	9572.23	17633.9		2017-12-31 01:24:00	7267.56	8955.05	17800		2017-12-31 01:24:00	7211.03	8792.86	17910.1		84	2017-01-01 01:24:00	2017-01-01 01:24:00		121084	2017-03-26 02:04:00	2017-03-26 03:04:00		2017-01-01 01:24:00	18.1213	1428.55		2018-01-01 01:24:00	24.1537	0
2017-01-01 01:25:00	386.405			2018-01-01 01:25:00	357.829		2018-01-01 01:25:00	377.502		2017-01-01 01:25:00	3.38731	2018-01-01 01:25:00	3.34331		2017-12-29 01:25:00	7382.09	9157.85	17757.6		2017-12-31 01:25:00	7340.97	9572.23	17633.9		2017-12-31 01:25:00	7267.56	8955.05	17800		2017-12-31 01:25:00	7211.03	8792.86	17910.1		85	2017-01-01 01:25:00	2017-01-01 01:25:00		121085	2017-03-26 02:05:00	2017-03-26 03:05:00		2017-01-01 01:25:00	17.9189	1501.69		2018-01-01 01:25:00	24.1318	0
2017-01-01 01:26:00	386.423			2018-01-01 01:26:00	357.829		2018-01-01 01:26:00	378.123		2017-01-01 01:26:00	3.38108	2018-01-01 01:26:00	3.34931		2017-12-29 01:26:00	7435.42	9139.24	17775.3		2017-12-31 01:26:00	7340.97	9572.23	17633.9		2017-12-31 01:26:00	7267.56	8955.05	17800		2017-12-31 01:26:00	7211.03	8792.86	17910.1		86	2017-01-01 01:26:00	2017-01-01 01:26:00		121086	2017-03-26 02:06:00	2017-03-26 03:06:00		2017-01-01 01:26:00	18.4442	1530.61		2018-01-01 01:26:00	23.7145	0
2017-01-01 01:27:00	386.416			2018-01-01 01:27:00	357.829		2018-01-01 01:27:00	378.497		2017-01-01 01:27:00	3.37476	2018-01-01 01:27:00	3.35293		2017-12-29 01:27:00	7548.18	9115.74	17742.2		2017-12-31 01:27:00	7340.97	9572.23	17633.9		2017-12-31 01:27:00	7267.56	8955.05	17800		2017-12-31 01:27:00	7211.03	8792.86	17910.1		87	2017-01-01 01:27:00	2017-01-01 01:27:00		121087	2017-03-26 02:07:00	2017-03-26 03:07:00		2017-01-01 01:27:00	18.5893	1627.29		2018-01-01 01:27:00	23.9741	0
2017-01-01 01:28:00	386.398			2018-01-01 01:28:00	357.829		2018-01-01 01:28:00	379.259		2017-01-01 01:28:00	3.36909	2018-01-01 01:28:00	3.3603		2017-12-29 01:28:00	7561.3	9095.29	17736.1		2017-12-31 01:28:00	7340.97	9572.23	17633.9		2017-12-31 01:28:00	7267.56	8955.05	17800		2017-12-31 01:28:00	7211.03	8792.86	17910.1		88	2017-01-01 01:28:00	2017-01-01 01:28:00		121088	2017-03-26 02:08:00	2017-03-26 03:08:00		2017-01-01 01:28:00	18.189	1344.48		2018-01-01 01:28:00	24.5905	0
2017-01-01 01:29:00	386.364			2018-01-01 01:29:00	357.829		2018-01-01 01:29:00	379.832		2017-01-01 01:29:00	3.3668	2018-01-01 01:29:00	3.36584		2017-12-29 01:29:00	7488.29	9068.74	17752		2017-12-31 01:29:00	7340.97	9572.23	17633.9		2017-12-31 01:29:00	7267.56	8955.05	17800		2017-12-31 01:29:00	7211.03	8792.86	17910.1		89	2017-01-01 01:29:00	2017-01-01 01:29:00		121089	2017-03-26 02:09:00	2017-03-26 03:09:00		2017-01-01 01:29:00	18.0061	907.221		2018-01-01 01:29:00	25	0
2017-01-01 01:30:00	386.392			2018-01-01 01:30:00	357.829		2018-01-01 01:30:00	379.416		2017-01-01 01:30:00	3.37014	2018-01-01 01:30:00	3.36181		2017-12-29 01:30:00	7438.7	9068.74	17796.1		2017-12-31 01:30:00	7340.97	9572.23	17633.9		2017-12-31 01:30:00	7267.56	8955.05	17800		2017-12-31 01:30:00	7211.03	8792.86	17910.1		90	2017-01-01 01:30:00	2017-01-01 01:30:00		121090	2017-03-26 02:10:00	2017-03-26 03:10:00		2017-01-01 01:30:00	17.8437	318.619		2018-01-01 01:30:00	24.7494	0
2017-01-01 01:31:00	386.426			2018-01-01 01:31:00	357.829		2018-01-01 01:31:00	377.952		2017-01-01 01:31:00	3.3781	2018-01-01 01:31:00	3.34766		2017-12-29 01:31:00	7363.16	9098.34	17855.8		2017-12-31 01:31:00	7340.97	9572.23	17633.9		2017-12-31 01:31:00	7267.56	8955.05	17800		2017-12-31 01:31:00	7211.03	8792.86	17910.1		91	2017-01-01 01:31:00	2017-01-01 01:31:00		121091	2017-03-26 02:11:00	2017-03-26 03:11:00		2017-01-01 01:31:00	17.8842	0		2018-01-01 01:31:00	24.4581	0
2017-01-01 01:32:00	386.436			2018-01-01 01:32:00	357.829		2018-01-01 01:32:00	376.228		2017-01-01 01:32:00	3.38566	2018-01-01 01:32:00	3.331		2017-12-29 01:32:00	7353.48	9123.67	17898.1		2017-12-31 01:32:00	7340.97	9572.23	17633.9		2017-12-31 01:32:00	7267.56	8955.05	17800		2017-12-31 01:32:00	7211.03	8792.86	17910.1		92	2017-01-01 01:32:00	2017-01-01 01:32:00		121092	2017-03-26 02:12:00	2017-03-26 03:12:00		2017-01-01 01:32:00	17.933	0		2018-01-01 01:32:00	24.6006	0
2017-01-01 01:33:00	386.381			2018-01-01 01:33:00	357.829		2018-01-01 01:33:00	375.362		2017-01-01 01:33:00	3.389	2018-01-01 01:33:00	3.32262		2017-12-29 01:33:00	7365.61	9156.63	17898.4		2017-12-31 01:33:00	7340.97	9572.23	17633.9		2017-12-31 01:33:00	7267.56	8955.05	17800		2017-12-31 01:33:00	7211.03	8792.86	17910.1		93	2017-01-01 01:33:00	2017-01-01 01:33:00		121093	2017-03-26 02:13:00	2017-03-26 03:13:00		2017-01-01 01:33:00	17.8817	546.036		2018-01-01 01:33:00	24.5943	0
2017-01-01 01:34:00	386.234			2018-01-01 01:34:00	357.829		2018-01-01 01:34:00	375.712		2017-01-01 01:34:00	3.38927	2018-01-01 01:34:00	3.32601		2017-12-29 01:34:00	7372.85	9182.88	17896.2		2017-12-31 01:34:00	7340.97	9572.23	17633.9		2017-12-31 01:34:00	7267.56	8955.05	17800		2017-12-31 01:34:00	7211.03	8792.86	17910.1		94	2017-01-01 01:34:00	2017-01-01 01:34:00		121094	2017-03-26 02:14:00	2017-03-26 03:14:00		2017-01-01 01:34:00	17.917	911.303		2018-01-01 01:34:00	24.5537	0
2017-01-01 01:35:00	386.007			2018-01-01 01:35:00	357.829		2018-01-01 01:35:00	376.716		2017-01-01 01:35:00	3.38868	2018-01-01 01:35:00	3.33571		2017-12-29 01:35:00	7419.17	9196.61	17868.4		2017-12-31 01:35:00	7340.97	9572.23	17633.9		2017-12-31 01:35:00	7267.56	8955.05	17800		2017-12-31 01:35:00	7211.03	8792.86	17910.1		95	2017-01-01 01:35:00	2017-01-01 01:35:00		121095	2017-03-26 02:15:00	2017-03-26 03:15:00		2017-01-01 01:35:00	17.9418	1183.3		2018-01-01 01:35:00	24.8513	0
2017-01-01 01:36:00	385.777			2018-01-01 01:36:00	357.829		2018-01-01 01:36:00	377.677		2017-01-01 01:36:00	3.38648	2018-01-01 01:36:00	3.34501		2017-12-29 01:36:00	7476	9217.97	17831.4		2017-12-31 01:36:00	7340.97	9572.23	17633.9		2017-12-31 01:36:00	7267.56	8955.05	17800		2017-12-31 01:36:00	7211.03	8792.86	17910.1		96	2017-01-01 01:36:00	2017-01-01 01:36:00		121096	2017-03-26 02:16:00	2017-03-26 03:16:00		2017-01-01 01:36:00	18.3196	1357.38		2018-01-01 01:36:00	24.6359	0
2017-01-01 01:37:00	385.677			2018-01-01 01:37:00	357.829		2018-01-01 01:37:00	378.639		2017-01-01 01:37:00	3.38126	2018-01-01 01:37:00	3.3543		2017-12-29 01:37:00	7480.12	9213.09	17776.1		2017-12-31 01:37:00	7340.97	9572.23	17633.9		2017-12-31 01:37:00	7267.56	8955.05	17800		2017-12-31 01:37:00	7211.03	8792.86	17910.1		97	2017-01-01 01:37:00	2017-01-01 01:37:00		121097	2017-03-26 02:17:00	2017-03-26 03:17:00		2017-01-01 01:37:00	18.1571	1383.1		2018-01-01 01:37:00	24.5503	0
2017-01-01 01:38:00	385.729			2018-01-01 01:38:00	357.829		2018-01-01 01:38:00	379.685		2017-01-01 01:38:00	3.37463	2018-01-01 01:38:00	3.36442		2017-12-29 01:38:00	7473.72	9186.85	17740.4		2017-12-31 01:38:00	7340.97	9572.23	17633.9		2017-12-31 01:38:00	7267.56	8955.05	17800		2017-12-31 01:38:00	7211.03	8792.86	17910.1		98	2017-01-01 01:38:00	2017-01-01 01:38:00		121098	2017-03-26 02:18:00	2017-03-26 03:18:00		2017-01-01 01:38:00	17.7768	1360.74		2018-01-01 01:38:00	24.9144	0
2017-01-01 01:39:00	385.904			2018-01-01 01:39:00	357.829		2018-01-01 01:39:00	380.064		2017-01-01 01:39:00	3.37041	2018-01-01 01:39:00	3.36808		2017-12-29 01:39:00	7469.06	9168.23	17722.6		2017-12-31 01:39:00	7340.97	9572.23	17633.9		2017-12-31 01:39:00	7267.56	8955.05	17800		2017-12-31 01:39:00	7211.03	8792.86	17910.1		99	2017-01-01 01:39:00	2017-01-01 01:39:00		121099	2017-03-26 02:19:00	2017-03-26 03:19:00		2017-01-01 01:39:00	18.2975	1311.91		2018-01-01 01:39:00	25	0
2017-01-01 01:40:00	386.11			2018-01-01 01:40:00	357.829		2018-01-01 01:40:00	379.112		2017-01-01 01:40:00	3.37229	2018-01-01 01:40:00	3.35888		2017-12-29 01:40:00	7404.67	9155.72	17741.8		2017-12-31 01:40:00	7340.97	9572.23	17633.9		2017-12-31 01:40:00	7267.56	8955.05	17800		2017-12-31 01:40:00	7211.03	8792.86	17910.1		100	2017-01-01 01:40:00	2017-01-01 01:40:00		121100	2017-03-26 02:20:00	2017-03-26 03:20:00		2017-01-01 01:40:00	18.1497	882.328		2018-01-01 01:40:00	25	0
2017-01-01 01:41:00	386.206			2018-01-01 01:41:00	357.829		2018-01-01 01:41:00	377.431		2017-01-01 01:41:00	3.37563	2018-01-01 01:41:00	3.34263		2017-12-29 01:41:00	7337.15	9162.74	17787.8		2017-12-31 01:41:00	7340.97	9572.23	17633.9		2017-12-31 01:41:00	7267.56	8955.05	17800		2017-12-31 01:41:00	7211.03	8792.86	17910.1		101	2017-01-01 01:41:00	2017-01-01 01:41:00		121101	2017-03-26 02:21:00	2017-03-26 03:21:00		2017-01-01 01:41:00	17.9721	349.146		2018-01-01 01:41:00	24.2958	0
2017-01-01 01:42:00	386.22			2018-01-01 01:42:00	357.829		2018-01-01 01:42:00	375.949		2017-01-01 01:42:00	3.37623	2018-01-01 01:42:00	3.3283		2017-12-29 01:42:00	7339.82	9188.98	17835.7		2017-12-31 01:42:00	7340.97	9572.23	17633.9		2017-12-31 01:42:00	7267.56	8955.05	17800		2017-12-31 01:42:00	7211.03	8792.86	17910.1		102	2017-01-01 01:42:00	2017-01-01 01:42:00		121102	2017-03-26 02:22:00	2017-03-26 03:22:00		2017-01-01 01:42:00	18.3026	330.075		2018-01-01 01:42:00	23.7965	0
2017-01-01 01:43:00	386.162			2018-01-01 01:43:00	357.829		2018-01-01 01:43:00	375.371		2017-01-01 01:43:00	3.37929	2018-01-01 01:43:00	3.32271		2017-12-29 01:43:00	7360.72	9218.89	17878.5		2017-12-31 01:43:00	7340.97	9572.23	17633.9		2017-12-31 01:43:00	7267.56	8955.05	17800		2017-12-31 01:43:00	7211.03	8792.86	17910.1		103	2017-01-01 01:43:00	2017-01-01 01:43:00		121103	2017-03-26 02:23:00	2017-03-26 03:23:00		2017-01-01 01:43:00	18.2637	73.4572		2018-01-01 01:43:00	24.1203	0
2017-01-01 01:44:00	386.017			2018-01-01 01:44:00	357.829		2018-01-01 01:44:00	375.523		2017-01-01 01:44:00	3.38667	2018-01-01 01:44:00	3.32418		2017-12-29 01:44:00	7366.14	9240.86	17897.9		2017-12-31 01:44:00	7340.97	9572.23	17633.9		2017-12-31 01:44:00	7267.56	8955.05	17800		2017-12-31 01:44:00	7211.03	8792.86	17910.1		104	2017-01-01 01:44:00	2017-01-01 01:44:00		121104	2017-03-26 02:24:00	2017-03-26 03:24:00		2017-01-01 01:44:00	18.4329	133.932		2018-01-01 01:44:00	24.2968	0
2017-01-01 01:45:00	385.877			2018-01-01 01:45:00	357.829		2018-01-01 01:45:00	375.707		2017-01-01 01:45:00	3.3896	2018-01-01 01:45:00	3.32596		2017-12-29 01:45:00	7412.3	9235.06	17863.4		2017-12-31 01:45:00	7340.97	9572.23	17633.9		2017-12-31 01:45:00	7267.56	8955.05	17800		2017-12-31 01:45:00	7211.03	8792.86	17910.1		105	2017-01-01 01:45:00	2017-01-01 01:45:00		121105	2017-03-26 02:25:00	2017-03-26 03:25:00		2017-01-01 01:45:00	18.3265	901.215		2018-01-01 01:45:00	24.6771	0
2017-01-01 01:46:00	385.839			2018-01-01 01:46:00	357.829		2018-01-01 01:46:00	376.134		2017-01-01 01:46:00	3.38378	2018-01-01 01:46:00	3.33008		2017-12-29 01:46:00	7468.07	9210.96	17841		2017-12-31 01:46:00	7340.97	9572.23	17633.9		2017-12-31 01:46:00	7267.56	8955.05	17800		2017-12-31 01:46:00	7211.03	8792.86	17910.1		106	2017-01-01 01:46:00	2017-01-01 01:46:00		121106	2017-03-26 02:26:00	2017-03-26 03:26:00		2017-01-01 01:46:00	18.0831	938.172		2018-01-01 01:46:00	24.2218	0
2017-01-01 01:47:00	385.962			2018-01-01 01:47:00	357.829		2018-01-01 01:47:00	377.038		2017-01-01 01:47:00	3.37769	2018-01-01 01:47:00	3.33883		2017-12-29 01:47:00	7491.49	9199.36	17794.3		2017-12-31 01:47:00	7340.97	9572.23	17633.9		2017-12-31 01:47:00	7267.56	8955.05	17800		2017-12-31 01:47:00	7211.03	8792.86	17910.1		107	2017-01-01 01:47:00	2017-01-01 01:47:00		121107	2017-03-26 02:27:00	2017-03-26 03:27:00		2017-01-01 01:47:00	18.4159	988.888		2018-01-01 01:47:00	23.9643	0
2017-01-01 01:48:00	386.134			2018-01-01 01:48:00	357.829		2018-01-01 01:48:00	378.08		2017-01-01 01:48:00	3.37723	2018-01-01 01:48:00	3.3489		2017-12-29 01:48:00	7470.44	9168.54	17750.6		2017-12-31 01:48:00	7340.97	9572.23	17633.9		2017-12-31 01:48:00	7267.56	8955.05	17800		2017-12-31 01:48:00	7211.03	8792.86	17910.1		108	2017-01-01 01:48:00	2017-01-01 01:48:00		121108	2017-03-26 02:28:00	2017-03-26 03:28:00		2017-01-01 01:48:00	18.4875	1142.5		2018-01-01 01:48:00	24.337	0
2017-01-01 01:49:00	386.22			2018-01-01 01:49:00	357.829		2018-01-01 01:49:00	378.895		2017-01-01 01:49:00	3.3782	2018-01-01 01:49:00	3.35677		2017-12-29 01:49:00	7429.77	9129.78	17725.2		2017-12-31 01:49:00	7340.97	9572.23	17633.9		2017-12-31 01:49:00	7267.56	8955.05	17800		2017-12-31 01:49:00	7211.03	8792.86	17910.1		109	2017-01-01 01:49:00	2017-01-01 01:49:00		121109	2017-03-26 02:29:00	2017-03-26 03:29:00		2017-01-01 01:49:00	18.1762	1014.18		2018-01-01 01:49:00	24.3124	0
2017-01-01 01:50:00	386.199			2018-01-01 01:50:00	357.829		2018-01-01 01:50:00	379.283		2017-01-01 01:50:00	3.37513	2018-01-01 01:50:00	3.36053		2017-12-29 01:50:00	7366.45	9117.88	17739		2017-12-31 01:50:00	7340.97	9572.23	17633.9		2017-12-31 01:50:00	7267.56	8955.05	17800		2017-12-31 01:50:00	7211.03	8792.86	17910.1		110	2017-01-01 01:50:00	2017-01-01 01:50:00		121110	2017-03-26 02:30:00	2017-03-26 03:30:00		2017-01-01 01:50:00	18.3189	1046.7		2018-01-01 01:50:00	24.0015	0
2017-01-01 01:51:00	386.131			2018-01-01 01:51:00	357.829		2018-01-01 01:51:00	378.928		2017-01-01 01:51:00	3.37325	2018-01-01 01:51:00	3.35709		2017-12-29 01:51:00	7290.15	9141.07	17761.6		2017-12-31 01:51:00	7340.97	9572.23	17633.9		2017-12-31 01:51:00	7267.56	8955.05	17800		2017-12-31 01:51:00	7211.03	8792.86	17910.1		111	2017-01-01 01:51:00	2017-01-01 01:51:00		121111	2017-03-26 02:31:00	2017-03-26 03:31:00		2017-01-01 01:51:00	18.3822	519.133		2018-01-01 01:51:00	23.2634	0
2017-01-01 01:52:00	386.162			2018-01-01 01:52:00	357.829		2018-01-01 01:52:00	377.872		2017-01-01 01:52:00	3.37911	2018-01-01 01:52:00	3.34688		2017-12-29 01:52:00	7249.18	9170.37	17779.1		2017-12-31 01:52:00	7340.97	9572.23	17633.9		2017-12-31 01:52:00	7267.56	8955.05	17800		2017-12-31 01:52:00	7211.03	8792.86	17910.1		112	2017-01-01 01:52:00	2017-01-01 01:52:00		121112	2017-03-26 02:32:00	2017-03-26 03:32:00		2017-01-01 01:52:00	18.3717	219.769		2018-01-01 01:52:00	23.8037	0
2017-01-01 01:53:00	386.316			2018-01-01 01:53:00	357.829		2018-01-01 01:53:00	376.626		2017-01-01 01:53:00	3.38831	2018-01-01 01:53:00	3.33485		2017-12-29 01:53:00	7260.85	9187.76	17797.8		2017-12-31 01:53:00	7340.97	9572.23	17633.9		2017-12-31 01:53:00	7267.56	8955.05	17800		2017-12-31 01:53:00	7211.03	8792.86	17910.1		113	2017-01-01 01:53:00	2017-01-01 01:53:00		121113	2017-03-26 02:33:00	2017-03-26 03:33:00		2017-01-01 01:53:00	18.547	317.462		2018-01-01 01:53:00	24.824	0
2017-01-01 01:54:00	386.501			2018-01-01 01:54:00	357.829		2018-01-01 01:54:00	375.968		2017-01-01 01:54:00	3.3923	2018-01-01 01:54:00	3.32848		2017-12-29 01:54:00	7303.65	9199.36	17800		2017-12-31 01:54:00	7340.97	9572.23	17633.9		2017-12-31 01:54:00	7267.56	8955.05	17800		2017-12-31 01:54:00	7211.03	8792.86	17910.1		114	2017-01-01 01:54:00	2017-01-01 01:54:00		121114	2017-03-26 02:34:00	2017-03-26 03:34:00		2017-01-01 01:54:00	18.0913	1150.22		2018-01-01 01:54:00	24.8381	0
2017-01-01 01:55:00	386.567			2018-01-01 01:55:00	357.829		2018-01-01 01:55:00	375.831		2017-01-01 01:55:00	3.38808	2018-01-01 01:55:00	3.32715		2017-12-29 01:55:00	7339.51	9205.16	17804.2		2017-12-31 01:55:00	7340.97	9572.23	17633.9		2017-12-31 01:55:00	7267.56	8955.05	17800		2017-12-31 01:55:00	7211.03	8792.86	17910.1		115	2017-01-01 01:55:00	2017-01-01 01:55:00		121115	2017-03-26 02:35:00	2017-03-26 03:35:00		2017-01-01 01:55:00	17.9469	1344.99		2018-01-01 01:55:00	24.5142	0
2017-01-01 01:56:00	386.471			2018-01-01 01:56:00	357.829		2018-01-01 01:56:00	375.731		2017-01-01 01:56:00	3.3781	2018-01-01 01:56:00	3.32619		2017-12-29 01:56:00	7374.23	9193.56	17782.9		2017-12-31 01:56:00	7340.97	9572.23	17633.9		2017-12-31 01:56:00	7267.56	8955.05	17800		2017-12-31 01:56:00	7211.03	8792.86	17910.1		116	2017-01-01 01:56:00	2017-01-01 01:56:00		121116	2017-03-26 02:36:00	2017-03-26 03:36:00		2017-01-01 01:56:00	18.4968	1425.54		2018-01-01 01:56:00	24.1903	0
2017-01-01 01:57:00	386.323			2018-01-01 01:57:00	357.829		2018-01-01 01:57:00	375.868		2017-01-01 01:57:00	3.36959	2018-01-01 01:57:00	3.32752		2017-12-29 01:57:00	7443.5	9161.52	17771.8		2017-12-31 01:57:00	7340.97	9572.23	17633.9		2017-12-31 01:57:00	7267.56	8955.05	17800		2017-12-31 01:57:00	7211.03	8792.86	17910.1		117	2017-01-01 01:57:00	2017-01-01 01:57:00		121117	2017-03-26 02:37:00	2017-03-26 03:37:00		2017-01-01 01:57:00	18.3553	1434.78		2018-01-01 01:57:00	24.5142	0
2017-01-01 01:58:00	386.244			2018-01-01 01:58:00	357.829		2018-01-01 01:58:00	376.356		2017-01-01 01:58:00	3.36959	2018-01-01 01:58:00	3.33224		2017-12-29 01:58:00	7476.23	9127.34	17766.6		2017-12-31 01:58:00	7340.97	9572.23	17633.9		2017-12-31 01:58:00	7267.56	8955.05	17800		2017-12-31 01:58:00	7211.03	8792.86	17910.1		118	2017-01-01 01:58:00	2017-01-01 01:58:00		121118	2017-03-26 02:38:00	2017-03-26 03:38:00		2017-01-01 01:58:00	18.0152	959.999		2018-01-01 01:58:00	25	0
2017-01-01 01:59:00	386.326			2018-01-01 01:59:00	357.829		2018-01-01 01:59:00	376.943		2017-01-01 01:59:00	3.37627	2018-01-01 01:59:00	3.33791		2017-12-29 01:59:00	7451.13	9101.09	17781.7		2017-12-31 01:59:00	7340.97	9572.23	17633.9		2017-12-31 01:59:00	7267.56	8955.05	17800		2017-12-31 01:59:00	7211.03	8792.86	17910.1		119	2017-01-01 01:59:00	2017-01-01 01:59:00		121119	2017-03-26 02:39:00	2017-03-26 03:39:00		2017-01-01 01:59:00	18.4333	744.239		2018-01-01 01:59:00	24.9621	0
2017-01-01 02:00:00	386.515			2018-01-01 02:00:00	357.829		2018-01-01 02:00:00	377.332		2017-01-01 02:00:00	3.38332	2018-01-01 02:00:00	3.34167		2017-12-29 02:00:00	7408.56	9089.49	17796.8		2017-12-31 02:00:00	7340.97	9572.23	17633.9		2017-12-31 02:00:00	7267.56	8955.05	17800		2017-12-31 02:00:00	7211.03	8792.86	17910.1		120	2017-01-01 02:00:00	2017-01-01 02:00:00		121120	2017-03-26 02:40:00	2017-03-26 03:40:00		2017-01-01 02:00:00	18.521	692.202		2018-01-01 02:00:00	24.5871	0
2017-01-01 02:01:00	386.821			2018-01-01 02:01:00	357.829		2018-01-01 02:01:00	377.393		2017-01-01 02:01:00	3.38804	2018-01-01 02:01:00	3.34226		2017-12-29 02:01:00	7354.47	9094.38	17801.2		2017-12-31 02:01:00	7340.97	9572.23	17633.9		2017-12-31 02:01:00	7267.56	8955.05	17800		2017-12-31 02:01:00	7211.03	8792.86	17910.1		121	2017-01-01 02:01:00	2017-01-01 02:01:00		121121	2017-03-26 02:41:00	2017-03-26 03:41:00		2017-01-01 02:01:00	18.2105	934.544		2018-01-01 02:01:00	24.0082	0
2017-01-01 02:02:00	387.301			2018-01-01 02:02:00	357.829		2018-01-01 02:02:00	376.948		2017-01-01 02:02:00	3.39083	2018-01-01 02:02:00	3.33796		2017-12-29 02:02:00	7391.17	9127.34	17829.9		2017-12-31 02:02:00	7340.97	9572.23	17633.9		2017-12-31 02:02:00	7267.56	8955.05	17800		2017-12-31 02:02:00	7211.03	8792.86	17910.1		122	2017-01-01 02:02:00	2017-01-01 02:02:00		121122	2017-03-26 02:42:00	2017-03-26 03:42:00		2017-01-01 02:02:00	18.7793	1322.5		2018-01-01 02:02:00	24.2169	0
2017-01-01 02:03:00	387.765			2018-01-01 02:03:00	357.829		2018-01-01 02:03:00	376.342		2017-01-01 02:03:00	3.39271	2018-01-01 02:03:00	3.3321		2017-12-29 02:03:00	7409.25	9173.11	17860.3		2017-12-31 02:03:00	7340.97	9572.23	17633.9		2017-12-31 02:03:00	7267.56	8955.05	17800		2017-12-31 02:03:00	7211.03	8792.86	17910.1		123	2017-01-01 02:03:00	2017-01-01 02:03:00		121123	2017-03-26 02:43:00	2017-03-26 03:43:00		2017-01-01 02:03:00	18.5622	1746.28		2018-01-01 02:03:00	24.8337	0
2017-01-01 02:04:00	387.981			2018-01-01 02:04:00	357.829		2018-01-01 02:04:00	376.025		2017-01-01 02:04:00	3.3912	2018-01-01 02:04:00	3.32903		2017-12-29 02:04:00	7357.59	9185.02	17886.5		2017-12-31 02:04:00	7340.97	9572.23	17633.9		2017-12-31 02:04:00	7267.56	8955.05	17800		2017-12-31 02:04:00	7211.03	8792.86	17910.1		124	2017-01-01 02:04:00	2017-01-01 02:04:00		121124	2017-03-26 02:44:00	2017-03-26 03:44:00		2017-01-01 02:04:00	18.237	2026.33		2018-01-01 02:04:00	25	0
2017-01-01 02:05:00	387.998			2018-01-01 02:05:00	357.829		2018-01-01 02:05:00	376.082		2017-01-01 02:05:00	3.38374	2018-01-01 02:05:00	3.32958		2017-12-29 02:05:00	7359.2	9167.62	17871.6		2017-12-31 02:05:00	7340.97	9572.23	17633.9		2017-12-31 02:05:00	7267.56	8955.05	17800		2017-12-31 02:05:00	7211.03	8792.86	17910.1		125	2017-01-01 02:05:00	2017-01-01 02:05:00		121125	2017-03-26 02:45:00	2017-03-26 03:45:00		2017-01-01 02:05:00	18.6771	2295.23		2018-01-01 02:05:00	24.8045	0
2017-01-01 02:06:00	387.988			2018-01-01 02:06:00	357.829		2018-01-01 02:06:00	376.224		2017-01-01 02:06:00	3.37453	2018-01-01 02:06:00	3.33095		2017-12-29 02:06:00	7392	9160.6	17822.1		2017-12-31 02:06:00	7340.97	9572.23	17633.9		2017-12-31 02:06:00	7267.56	8955.05	17800		2017-12-31 02:06:00	7211.03	8792.86	17910.1		126	2017-01-01 02:06:00	2017-01-01 02:06:00		121126	2017-03-26 02:46:00	2017-03-26 03:46:00		2017-01-01 02:06:00	18.3784	2414.1		2018-01-01 02:06:00	24.8045	0
2017-01-01 02:07:00	388.101			2018-01-01 02:07:00	357.829		2018-01-01 02:07:00	376.214		2017-01-01 02:07:00	3.37119	2018-01-01 02:07:00	3.33086		2017-12-29 02:07:00	7444.04	9152.67	17804.5		2017-12-31 02:07:00	7340.97	9572.23	17633.9		2017-12-31 02:07:00	7267.56	8955.05	17800		2017-12-31 02:07:00	7211.03	8792.86	17910.1		127	2017-01-01 02:07:00	2017-01-01 02:07:00		121127	2017-03-26 02:47:00	2017-03-26 03:47:00		2017-01-01 02:07:00	18.0539	1977.78		2018-01-01 02:07:00	25	0
2017-01-01 02:08:00	388.417			2018-01-01 02:08:00	357.829		2018-01-01 02:08:00	376.214		2017-01-01 02:08:00	3.376	2018-01-01 02:08:00	3.33086		2017-12-29 02:08:00	7454.34	9130.39	17752.7		2017-12-31 02:08:00	7340.97	9572.23	17633.9		2017-12-31 02:08:00	7267.56	8955.05	17800		2017-12-31 02:08:00	7211.03	8792.86	17910.1		128	2017-01-01 02:08:00	2017-01-01 02:08:00		121128	2017-03-26 02:48:00	2017-03-26 03:48:00		2017-01-01 02:08:00	18.3122	1807.18		2018-01-01 02:08:00	25	0
2017-01-01 02:09:00	388.805			2018-01-01 02:09:00	357.829		2018-01-01 02:09:00	376.437		2017-01-01 02:09:00	3.38168	2018-01-01 02:09:00	3.33301		2017-12-29 02:09:00	7411.69	9112.08	17747.3		2017-12-31 02:09:00	7340.97	9572.23	17633.9		2017-12-31 02:09:00	7267.56	8955.05	17800		2017-12-31 02:09:00	7211.03	8792.86	17910.1		129	2017-01-01 02:09:00	2017-01-01 02:09:00		121129	2017-03-26 02:49:00	2017-03-26 03:49:00		2017-01-01 02:09:00	18.3179	1921.64		2018-01-01 02:09:00	24.9645	0
2017-01-01 02:10:00	389.042			2018-01-01 02:10:00	357.829		2018-01-01 02:10:00	376.939		2017-01-01 02:10:00	3.3792	2018-01-01 02:10:00	3.33787		2017-12-29 02:10:00	7367.97	9102.31	17758		2017-12-31 02:10:00	7340.97	9572.23	17633.9		2017-12-31 02:10:00	7267.56	8955.05	17800		2017-12-31 02:10:00	7211.03	8792.86	17910.1		130	2017-01-01 02:10:00	2017-01-01 02:10:00		121130	2017-03-26 02:50:00	2017-03-26 03:50:00		2017-01-01 02:10:00	17.9166	2029		2018-01-01 02:10:00	24.8933	0
2017-01-01 02:11:00	389.011			2018-01-01 02:11:00	357.829		2018-01-01 02:11:00	377.365		2017-01-01 02:11:00	3.3711	2018-01-01 02:11:00	3.34199		2017-12-29 02:11:00	7319.68	9109.03	17794.1		2017-12-31 02:11:00	7340.97	9572.23	17633.9		2017-12-31 02:11:00	7267.56	8955.05	17800		2017-12-31 02:11:00	7211.03	8792.86	17910.1		131	2017-01-01 02:11:00	2017-01-01 02:11:00		121131	2017-03-26 02:51:00	2017-03-26 03:51:00		2017-01-01 02:11:00	18.2374	2046.26		2018-01-01 02:11:00	24.4381	0
2017-01-01 02:12:00	388.678			2018-01-01 02:12:00	357.829		2018-01-01 02:12:00	377.256		2017-01-01 02:12:00	3.36803	2018-01-01 02:12:00	3.34093		2017-12-29 02:12:00	7255.66	9144.12	17819.3		2017-12-31 02:12:00	7340.97	9572.23	17633.9		2017-12-31 02:12:00	7267.56	8955.05	17800		2017-12-31 02:12:00	7211.03	8792.86	17910.1		132	2017-01-01 02:12:00	2017-01-01 02:12:00		121132	2017-03-26 02:52:00	2017-03-26 03:52:00		2017-01-01 02:12:00	18.3469	1556.66		2018-01-01 02:12:00	24.2639	0
2017-01-01 02:13:00	388.07			2018-01-01 02:13:00	357.829		2018-01-01 02:13:00	376.806		2017-01-01 02:13:00	3.37147	2018-01-01 02:13:00	3.33658		2017-12-29 02:13:00	7220.95	9173.42	17811.3		2017-12-31 02:13:00	7340.97	9572.23	17633.9		2017-12-31 02:13:00	7267.56	8955.05	17800		2017-12-31 02:13:00	7211.03	8792.86	17910.1		133	2017-01-01 02:13:00	2017-01-01 02:13:00		121133	2017-03-26 02:53:00	2017-03-26 03:53:00		2017-01-01 02:13:00	18.2811	1259.89		2018-01-01 02:13:00	24.7546	0
2017-01-01 02:14:00	387.356			2018-01-01 02:14:00	357.829		2018-01-01 02:14:00	376.626		2017-01-01 02:14:00	3.37678	2018-01-01 02:14:00	3.33485		2017-12-29 02:14:00	7227.74	9156.02	17826		2017-12-31 02:14:00	7340.97	9572.23	17633.9		2017-12-31 02:14:00	7267.56	8955.05	17800		2017-12-31 02:14:00	7211.03	8792.86	17910.1		134	2017-01-01 02:14:00	2017-01-01 02:14:00		121134	2017-03-26 02:54:00	2017-03-26 03:54:00		2017-01-01 02:14:00	18.7143	1226.63		2018-01-01 02:14:00	25	0
2017-01-01 02:15:00	386.707			2018-01-01 02:15:00	357.829		2018-01-01 02:15:00	376.778		2017-01-01 02:15:00	3.38035	2018-01-01 02:15:00	3.33631		2017-12-29 02:15:00	7255.28	9144.12	17813.3		2017-12-31 02:15:00	7340.97	9572.23	17633.9		2017-12-31 02:15:00	7267.56	8955.05	17800		2017-12-31 02:15:00	7211.03	8792.86	17910.1		135	2017-01-01 02:15:00	2017-01-01 02:15:00		121135	2017-03-26 02:55:00	2017-03-26 03:55:00		2017-01-01 02:15:00	18.7028	1136.49		2018-01-01 02:15:00	25	0
2017-01-01 02:16:00	386.251			2018-01-01 02:16:00	357.829		2018-01-01 02:16:00	376.853		2017-01-01 02:16:00	3.38222	2018-01-01 02:16:00	3.33704		2017-12-29 02:16:00	7298.7	9157.55	17794.7		2017-12-31 02:16:00	7340.97	9572.23	17633.9		2017-12-31 02:16:00	7267.56	8955.05	17800		2017-12-31 02:16:00	7211.03	8792.86	17910.1		136	2017-01-01 02:16:00	2017-01-01 02:16:00		121136	2017-03-26 02:56:00	2017-03-26 03:56:00		2017-01-01 02:16:00	18.5682	1261.7		2018-01-01 02:16:00	24.9129	0
2017-01-01 02:17:00	386.045			2018-01-01 02:17:00	357.829		2018-01-01 02:17:00	376.588		2017-01-01 02:17:00	3.3858	2018-01-01 02:17:00	3.33448		2017-12-29 02:17:00	7350.73	9152.67	17770.3		2017-12-31 02:17:00	7340.97	9572.23	17633.9		2017-12-31 02:17:00	7267.56	8955.05	17800		2017-12-31 02:17:00	7211.03	8792.86	17910.1		137	2017-01-01 02:17:00	2017-01-01 02:17:00		121137	2017-03-26 02:57:00	2017-03-26 03:57:00		2017-01-01 02:17:00	18.5954	1357.52		2018-01-01 02:17:00	24.7385	0
2017-01-01 02:18:00	385.89			2018-01-01 02:18:00	357.829		2018-01-01 02:18:00	376.423		2017-01-01 02:18:00	3.38927	2018-01-01 02:18:00	3.33288		2017-12-29 02:18:00	7319.07	9139.24	17718		2017-12-31 02:18:00	7340.97	9572.23	17633.9		2017-12-31 02:18:00	7267.56	8955.05	17800		2017-12-31 02:18:00	7211.03	8792.86	17910.1		138	2017-01-01 02:18:00	2017-01-01 02:18:00		121138	2017-03-26 02:58:00	2017-03-26 03:58:00		2017-01-01 02:18:00	18.6469	1576		2018-01-01 02:18:00	24.5936	0
2017-01-01 02:19:00	385.681			2018-01-01 02:19:00	357.829		2018-01-01 02:19:00	376.939		2017-01-01 02:19:00	3.38831	2018-01-01 02:19:00	3.33787		2017-12-29 02:19:00	7291.14	9096.51	17744.9		2017-12-31 02:19:00	7340.97	9572.23	17633.9		2017-12-31 02:19:00	7267.56	8955.05	17800		2017-12-31 02:19:00	7211.03	8792.86	17910.1		139	2017-01-01 02:19:00	2017-01-01 02:19:00		121139	2017-03-26 02:59:00	2017-03-26 03:59:00		2017-01-01 02:19:00	18.575	1792.35		2018-01-01 02:19:00	24.4781	0
2017-01-01 02:20:00	385.434			2018-01-01 02:20:00	357.829		2018-01-01 02:20:00	377.554		2017-01-01 02:20:00	3.37948	2018-01-01 02:20:00	3.34382		2017-12-29 02:20:00	7329.82	9069.05	17746.8		2017-12-31 02:20:00	7340.97	9572.23	17633.9		2017-12-31 02:20:00	7267.56	8955.05	17800		2017-12-31 02:20:00	7211.03	8792.86	17910.1		140	2017-01-01 02:20:00	2017-01-01 02:20:00		121140	2017-03-26 03:00:00	2017-03-26 04:00:00		2017-01-01 02:20:00	18.5563	1990.64		2018-01-01 02:20:00	24.3626	0
2017-01-01 02:21:00	385.183			2018-01-01 02:21:00	357.829		2018-01-01 02:21:00	377.673		2017-01-01 02:21:00	3.36501	2018-01-01 02:21:00	3.34496		2017-12-29 02:21:00	7308.16	9078.81	17758.3		2017-12-31 02:21:00	7340.97	9572.23	17633.9		2017-12-31 02:21:00	7267.56	8955.05	17800		2017-12-31 02:21:00	7211.03	8792.86	17910.1		141	2017-01-01 02:21:00	2017-01-01 02:21:00		121141	2017-03-26 03:01:00	2017-03-26 04:01:00		2017-01-01 02:21:00	18.4617	1855.8		2018-01-01 02:21:00	24.2471	0
2017-01-01 02:22:00	385.09			2018-01-01 02:22:00	357.829		2018-01-01 02:22:00	377.749		2017-01-01 02:22:00	3.35641	2018-01-01 02:22:00	3.34569		2017-12-29 02:22:00	7256.81	9090.41	17788.4		2017-12-31 02:22:00	7340.97	9572.23	17633.9		2017-12-31 02:22:00	7267.56	8955.05	17800		2017-12-31 02:22:00	7211.03	8792.86	17910.1		142	2017-01-01 02:22:00	2017-01-01 02:22:00		121142	2017-03-26 03:02:00	2017-03-26 04:02:00		2017-01-01 02:22:00	18.2462	1295.68		2018-01-01 02:22:00	24.392	0
2017-01-01 02:23:00	385.128			2018-01-01 02:23:00	357.829		2018-01-01 02:23:00	378.023		2017-01-01 02:23:00	3.36021	2018-01-01 02:23:00	3.34835		2017-12-29 02:23:00	7237.2	9099.26	17830.2		2017-12-31 02:23:00	7340.97	9572.23	17633.9		2017-12-31 02:23:00	7267.56	8955.05	17800		2017-12-31 02:23:00	7211.03	8792.86	17910.1		143	2017-01-01 02:23:00	2017-01-01 02:23:00		121143	2017-03-26 03:03:00	2017-03-26 04:03:00		2017-01-01 02:23:00	17.966	513.393		2018-01-01 02:23:00	24.5816	0
2017-01-01 02:24:00	385.207			2018-01-01 02:24:00	357.829		2018-01-01 02:24:00	378.189		2017-01-01 02:24:00	3.37202	2018-01-01 02:24:00	3.34995		2017-12-29 02:24:00	7249.33	9113.91	17860.2		2017-12-31 02:24:00	7340.97	9572.23	17633.9		2017-12-31 02:24:00	7267.56	8955.05	17800		2017-12-31 02:24:00	7211.03	8792.86	17910.1		144	2017-01-01 02:24:00	2017-01-01 02:24:00		121144	2017-03-26 03:04:00	2017-03-26 04:04:00		2017-01-01 02:24:00	17.4882	1.11639		2018-01-01 02:24:00	24.7843	0
2017-01-01 02:25:00	385.43			2018-01-01 02:25:00	357.829		2018-01-01 02:25:00	378.222		2017-01-01 02:25:00	3.38451	2018-01-01 02:25:00	3.35027		2017-12-29 02:25:00	7281.83	9123.67	17849.1		2017-12-31 02:25:00	7340.97	9572.23	17633.9		2017-12-31 02:25:00	7267.56	8955.05	17800		2017-12-31 02:25:00	7211.03	8792.86	17910.1		145	2017-01-01 02:25:00	2017-01-01 02:25:00		121145	2017-03-26 03:05:00	2017-03-26 04:05:00		2017-01-01 02:25:00	17.2976	0		2018-01-01 02:25:00	25	0
2017-01-01 02:26:00	385.791			2018-01-01 02:26:00	357.829		2018-01-01 02:26:00	378.336		2017-01-01 02:26:00	3.39193	2018-01-01 02:26:00	3.35137		2017-12-29 02:26:00	7325.47	9120.01	17859.4		2017-12-31 02:26:00	7340.97	9572.23	17633.9		2017-12-31 02:26:00	7267.56	8955.05	17800		2017-12-31 02:26:00	7211.03	8792.86	17910.1		146	2017-01-01 02:26:00	2017-01-01 02:26:00		121146	2017-03-26 03:06:00	2017-03-26 04:06:00		2017-01-01 02:26:00	17.5372	320.437		2018-01-01 02:26:00	24.8515	0
2017-01-01 02:27:00	386.186			2018-01-01 02:27:00	357.829		2018-01-01 02:27:00	378.615		2017-01-01 02:27:00	3.39252	2018-01-01 02:27:00	3.35407		2017-12-29 02:27:00	7373.39	9109.03	17845.2		2017-12-31 02:27:00	7340.97	9572.23	17633.9		2017-12-31 02:27:00	7267.56	8955.05	17800		2017-12-31 02:27:00	7211.03	8792.86	17910.1		147	2017-01-01 02:27:00	2017-01-01 02:27:00		121147	2017-03-26 03:07:00	2017-03-26 04:07:00		2017-01-01 02:27:00	17.6911	1003.13		2018-01-01 02:27:00	24.5546	0
2017-01-01 02:28:00	386.429			2018-01-01 02:28:00	357.829		2018-01-01 02:28:00	378.956		2017-01-01 02:28:00	3.39129	2018-01-01 02:28:00	3.35737		2017-12-29 02:28:00	7329.67	9086.44	17806.3		2017-12-31 02:28:00	7340.97	9572.23	17633.9		2017-12-31 02:28:00	7267.56	8955.05	17800		2017-12-31 02:28:00	7211.03	8792.86	17910.1		148	2017-01-01 02:28:00	2017-01-01 02:28:00		121148	2017-03-26 03:08:00	2017-03-26 04:08:00		2017-01-01 02:28:00	17.5954	1287.35		2018-01-01 02:28:00	24.5325	0
2017-01-01 02:29:00	386.46			2018-01-01 02:29:00	357.829		2018-01-01 02:29:00	378.97		2017-01-01 02:29:00	3.38831	2018-01-01 02:29:00	3.3575		2017-12-29 02:29:00	7303.65	9062.03	17798.5		2017-12-31 02:29:00	7340.97	9572.23	17633.9		2017-12-31 02:29:00	7267.56	8955.05	17800		2017-12-31 02:29:00	7211.03	8792.86	17910.1		149	2017-01-01 02:29:00	2017-01-01 02:29:00		121149	2017-03-26 03:09:00	2017-03-26 04:09:00		2017-01-01 02:29:00	17.8567	1455.72		2018-01-01 02:29:00	24.7902	0
2017-01-01 02:30:00	386.292			2018-01-01 02:30:00	357.829		2018-01-01 02:30:00	378.369		2017-01-01 02:30:00	3.37907	2018-01-01 02:30:00	3.35169		2017-12-29 02:30:00	7356.07	9051.04	17781.3		2017-12-31 02:30:00	7340.97	9572.23	17633.9		2017-12-31 02:30:00	7267.56	8955.05	17800		2017-12-31 02:30:00	7211.03	8792.86	17910.1		150	2017-01-01 02:30:00	2017-01-01 02:30:00		121150	2017-03-26 03:10:00	2017-03-26 04:10:00		2017-01-01 02:30:00	18.4138	1444.87		2018-01-01 02:30:00	24.9607	0
2017-01-01 02:31:00	386			2018-01-01 02:31:00	357.829		2018-01-01 02:31:00	377.412		2017-01-01 02:31:00	3.3668	2018-01-01 02:31:00	3.34244		2017-12-29 02:31:00	7332.72	9061.72	17778.2		2017-12-31 02:31:00	7340.97	9572.23	17633.9		2017-12-31 02:31:00	7267.56	8955.05	17800		2017-12-31 02:31:00	7211.03	8792.86	17910.1		151	2017-01-01 02:31:00	2017-01-01 02:31:00		121151	2017-03-26 03:11:00	2017-03-26 04:11:00		2017-01-01 02:31:00	18.5594	1309.57		2018-01-01 02:31:00	25	0
2017-01-01 02:32:00	385.829			2018-01-01 02:32:00	357.829		2018-01-01 02:32:00	376.602		2017-01-01 02:32:00	3.36181	2018-01-01 02:32:00	3.33462		2017-12-29 02:32:00	7274.36	9075.46	17766		2017-12-31 02:32:00	7340.97	9572.23	17633.9		2017-12-31 02:32:00	7267.56	8955.05	17800		2017-12-31 02:32:00	7211.03	8792.86	17910.1		152	2017-01-01 02:32:00	2017-01-01 02:32:00		121152	2017-03-26 03:12:00	2017-03-26 04:12:00		2017-01-01 02:32:00	18.5842	255.777		2018-01-01 02:32:00	24.9534	0
2017-01-01 02:33:00	385.873			2018-01-01 02:33:00	357.829		2018-01-01 02:33:00	376.039		2017-01-01 02:33:00	3.36735	2018-01-01 02:33:00	3.32917		2017-12-29 02:33:00	7274.13	9080.34	17766.1		2017-12-31 02:33:00	7340.97	9572.23	17633.9		2017-12-31 02:33:00	7267.56	8955.05	17800		2017-12-31 02:33:00	7211.03	8792.86	17910.1		153	2017-01-01 02:33:00	2017-01-01 02:33:00		121153	2017-03-26 03:13:00	2017-03-26 04:13:00		2017-01-01 02:33:00	18.4756	0		2018-01-01 02:33:00	24.8602	0
2017-01-01 02:34:00	386.12			2018-01-01 02:34:00	357.829		2018-01-01 02:34:00	376.015		2017-01-01 02:34:00	3.37829	2018-01-01 02:34:00	3.32894		2017-12-29 02:34:00	7290.99	9093.16	17764.7		2017-12-31 02:34:00	7340.97	9572.23	17633.9		2017-12-31 02:34:00	7267.56	8955.05	17800		2017-12-31 02:34:00	7211.03	8792.86	17910.1		154	2017-01-01 02:34:00	2017-01-01 02:34:00		121154	2017-03-26 03:14:00	2017-03-26 04:14:00		2017-01-01 02:34:00	18.5245	0		2018-01-01 02:34:00	24.767	0
2017-01-01 02:35:00	386.374			2018-01-01 02:35:00	357.829		2018-01-01 02:35:00	376.347		2017-01-01 02:35:00	3.39111	2018-01-01 02:35:00	3.33214		2017-12-29 02:35:00	7259.78	9118.79	17780.7		2017-12-31 02:35:00	7340.97	9572.23	17633.9		2017-12-31 02:35:00	7267.56	8955.05	17800		2017-12-31 02:35:00	7211.03	8792.86	17910.1		155	2017-01-01 02:35:00	2017-01-01 02:35:00		121155	2017-03-26 03:15:00	2017-03-26 04:15:00		2017-01-01 02:35:00	18.9302	0		2018-01-01 02:35:00	24.8602	0
2017-01-01 02:36:00	386.453			2018-01-01 02:36:00	357.829		2018-01-01 02:36:00	376.697		2017-01-01 02:36:00	3.39935	2018-01-01 02:36:00	3.33553		2017-12-29 02:36:00	7263.37	9130.69	17797.4		2017-12-31 02:36:00	7340.97	9572.23	17633.9		2017-12-31 02:36:00	7267.56	8955.05	17800		2017-12-31 02:36:00	7211.03	8792.86	17910.1		156	2017-01-01 02:36:00	2017-01-01 02:36:00		121156	2017-03-26 03:16:00	2017-03-26 04:16:00		2017-01-01 02:36:00	18.5323	354.605		2018-01-01 02:36:00	23.6435	0
2017-01-01 02:37:00	386.429			2018-01-01 02:37:00	357.829		2018-01-01 02:37:00	377.152		2017-01-01 02:37:00	3.39834	2018-01-01 02:37:00	3.33993		2017-12-29 02:37:00	7317.92	9112.99	17772.8		2017-12-31 02:37:00	7340.97	9572.23	17633.9		2017-12-31 02:37:00	7267.56	8955.05	17800		2017-12-31 02:37:00	7211.03	8792.86	17910.1		157	2017-01-01 02:37:00	2017-01-01 02:37:00		121157	2017-03-26 03:17:00	2017-03-26 04:17:00		2017-01-01 02:37:00	18.3473	1039.31		2018-01-01 02:37:00	23.5769	0
2017-01-01 02:38:00	386.371			2018-01-01 02:38:00	357.829		2018-01-01 02:38:00	377.502		2017-01-01 02:38:00	3.39097	2018-01-01 02:38:00	3.34331		2017-12-29 02:38:00	7370.49	9072.56	17777.2		2017-12-31 02:38:00	7340.97	9572.23	17633.9		2017-12-31 02:38:00	7267.56	8955.05	17800		2017-12-31 02:38:00	7211.03	8792.86	17910.1		158	2017-01-01 02:38:00	2017-01-01 02:38:00		121158	2017-03-26 03:18:00	2017-03-26 04:18:00		2017-01-01 02:38:00	18.6546	1341.63		2018-01-01 02:38:00	24.4713	0
2017-01-01 02:39:00	386.306			2018-01-01 02:39:00	357.829		2018-01-01 02:39:00	377.625		2017-01-01 02:39:00	3.38419	2018-01-01 02:39:00	3.3445		2017-12-29 02:39:00	7383.61	9025.25	17781.5		2017-12-31 02:39:00	7340.97	9572.23	17633.9		2017-12-31 02:39:00	7267.56	8955.05	17800		2017-12-31 02:39:00	7211.03	8792.86	17910.1		159	2017-01-01 02:39:00	2017-01-01 02:39:00		121159	2017-03-26 03:19:00	2017-03-26 04:19:00		2017-01-01 02:39:00	18.5685	1466.57		2018-01-01 02:39:00	23.8028	0
2017-01-01 02:40:00	386.33			2018-01-01 02:40:00	357.829		2018-01-01 02:40:00	377.502		2017-01-01 02:40:00	3.38012	2018-01-01 02:40:00	3.34331		2017-12-29 02:40:00	7369.42	9010.76	17773.3		2017-12-31 02:40:00	7340.97	9572.23	17633.9		2017-12-31 02:40:00	7267.56	8955.05	17800		2017-12-31 02:40:00	7211.03	8792.86	17910.1		160	2017-01-01 02:40:00	2017-01-01 02:40:00		121160	2017-03-26 03:20:00	2017-03-26 04:20:00		2017-01-01 02:40:00	18.7505	1503.41		2018-01-01 02:40:00	23.2569	0
2017-01-01 02:41:00	386.436			2018-01-01 02:41:00	357.829		2018-01-01 02:41:00	377.739		2017-01-01 02:41:00	3.37508	2018-01-01 02:41:00	3.3456		2017-12-29 02:41:00	7349.97	9013.81	17796.6		2017-12-31 02:41:00	7340.97	9572.23	17633.9		2017-12-31 02:41:00	7267.56	8955.05	17800		2017-12-31 02:41:00	7211.03	8792.86	17910.1		161	2017-01-01 02:41:00	2017-01-01 02:41:00		121161	2017-03-26 03:21:00	2017-03-26 04:21:00		2017-01-01 02:41:00	19.0505	1335.03		2018-01-01 02:41:00	23.8394	0
2017-01-01 02:42:00	386.635			2018-01-01 02:42:00	357.829		2018-01-01 02:42:00	378.388		2017-01-01 02:42:00	3.37101	2018-01-01 02:42:00	3.35187		2017-12-29 02:42:00	7313.65	9039.14	17807.9		2017-12-31 02:42:00	7340.97	9572.23	17633.9		2017-12-31 02:42:00	7267.56	8955.05	17800		2017-12-31 02:42:00	7211.03	8792.86	17910.1		162	2017-01-01 02:42:00	2017-01-01 02:42:00		121162	2017-03-26 03:22:00	2017-03-26 04:22:00		2017-01-01 02:42:00	18.6654	956.395		2018-01-01 02:42:00	24.4213	0
2017-01-01 02:43:00	386.944			2018-01-01 02:43:00	357.829		2018-01-01 02:43:00	379.037		2017-01-01 02:43:00	3.37284	2018-01-01 02:43:00	3.35815		2017-12-29 02:43:00	7330.13	9087.36	17870.7		2017-12-31 02:43:00	7340.97	9572.23	17633.9		2017-12-31 02:43:00	7267.56	8955.05	17800		2017-12-31 02:43:00	7211.03	8792.86	17910.1		163	2017-01-01 02:43:00	2017-01-01 02:43:00		121163	2017-03-26 03:23:00	2017-03-26 04:23:00		2017-01-01 02:43:00	18.4617	177.106		2018-01-01 02:43:00	24.0418	0
2017-01-01 02:44:00	387.284			2018-01-01 02:44:00	357.829		2018-01-01 02:44:00	379.643		2017-01-01 02:44:00	3.37952	2018-01-01 02:44:00	3.36401		2017-12-29 02:44:00	7350.65	9134.36	17895.4		2017-12-31 02:44:00	7340.97	9572.23	17633.9		2017-12-31 02:44:00	7267.56	8955.05	17800		2017-12-31 02:44:00	7211.03	8792.86	17910.1		164	2017-01-01 02:44:00	2017-01-01 02:44:00		121164	2017-03-26 03:24:00	2017-03-26 04:24:00		2017-01-01 02:44:00	18.9172	0		2018-01-01 02:44:00	24.4679	0
2017-01-01 02:45:00	387.48			2018-01-01 02:45:00	357.829		2018-01-01 02:45:00	379.586		2017-01-01 02:45:00	3.38799	2018-01-01 02:45:00	3.36346		2017-12-29 02:45:00	7315.86	9164.57	17911.4		2017-12-31 02:45:00	7340.97	9572.23	17633.9		2017-12-31 02:45:00	7267.56	8955.05	17800		2017-12-31 02:45:00	7211.03	8792.86	17910.1		165	2017-01-01 02:45:00	2017-01-01 02:45:00		121165	2017-03-26 03:25:00	2017-03-26 04:25:00		2017-01-01 02:45:00	18.4282	0		2018-01-01 02:45:00	24.7577	0
2017-01-01 02:46:00	387.463			2018-01-01 02:46:00	357.829		2018-01-01 02:46:00	378.421		2017-01-01 02:46:00	3.39326	2018-01-01 02:46:00	3.35219		2017-12-29 02:46:00	7323.03	9152.06	17859.2		2017-12-31 02:46:00	7340.97	9572.23	17633.9		2017-12-31 02:46:00	7267.56	8955.05	17800		2017-12-31 02:46:00	7211.03	8792.86	17910.1		166	2017-01-01 02:46:00	2017-01-01 02:46:00		121166	2017-03-26 03:26:00	2017-03-26 04:26:00		2017-01-01 02:46:00	17.8966	134.447		2018-01-01 02:46:00	24.2729	0
2017-01-01 02:47:00	387.312			2018-01-01 02:47:00	357.829		2018-01-01 02:47:00	376.716		2017-01-01 02:47:00	3.39165	2018-01-01 02:47:00	3.33571		2017-12-29 02:47:00	7370.03	9132.52	17847.5		2017-12-31 02:47:00	7340.97	9572.23	17633.9		2017-12-31 02:47:00	7267.56	8955.05	17800		2017-12-31 02:47:00	7211.03	8792.86	17910.1		167	2017-01-01 02:47:00	2017-01-01 02:47:00		121167	2017-03-26 03:27:00	2017-03-26 04:27:00		2017-01-01 02:47:00	18.3742	763.688		2018-01-01 02:47:00	23.7882	0
2017-01-01 02:48:00	387.013			2018-01-01 02:48:00	357.829		2018-01-01 02:48:00	375.461		2017-01-01 02:48:00	3.38808	2018-01-01 02:48:00	3.32358		2017-12-29 02:48:00	7351.26	9105.06	17786.7		2017-12-31 02:48:00	7340.97	9572.23	17633.9		2017-12-31 02:48:00	7267.56	8955.05	17800		2017-12-31 02:48:00	7211.03	8792.86	17910.1		168	2017-01-01 02:48:00	2017-01-01 02:48:00		121168	2017-03-26 03:28:00	2017-03-26 04:28:00		2017-01-01 02:48:00	18.4966	924.139		2018-01-01 02:48:00	23.9094	0
2017-01-01 02:49:00	386.639			2018-01-01 02:49:00	357.829		2018-01-01 02:49:00	375.352		2017-01-01 02:49:00	3.38662	2018-01-01 02:49:00	3.32253		2017-12-29 02:49:00	7343.94	9078.81	17741		2017-12-31 02:49:00	7340.97	9572.23	17633.9		2017-12-31 02:49:00	7267.56	8955.05	17800		2017-12-31 02:49:00	7211.03	8792.86	17910.1		169	2017-01-01 02:49:00	2017-01-01 02:49:00		121169	2017-03-26 03:29:00	2017-03-26 04:29:00		2017-01-01 02:49:00	18.3107	942.326		2018-01-01 02:49:00	24.6365	0
2017-01-01 02:50:00	386.397			2018-01-01 02:50:00	357.829		2018-01-01 02:50:00	375.963		2017-01-01 02:50:00	3.38451	2018-01-01 02:50:00	3.32844		2017-12-29 02:50:00	7358.51	9069.05	17729.3		2017-12-31 02:50:00	7340.97	9572.23	17633.9		2017-12-31 02:50:00	7267.56	8955.05	17800		2017-12-31 02:50:00	7211.03	8792.86	17910.1		170	2017-01-01 02:50:00	2017-01-01 02:50:00		121170	2017-03-26 03:30:00	2017-03-26 04:30:00		2017-01-01 02:50:00	18.3723	1010		2018-01-01 02:50:00	25	0
2017-01-01 02:51:00	386.29			2018-01-01 02:51:00	357.829		2018-01-01 02:51:00	376.91		2017-01-01 02:51:00	3.37962	2018-01-01 02:51:00	3.33759		2017-12-29 02:51:00	7311.51	9075.76	17750.8		2017-12-31 02:51:00	7340.97	9572.23	17633.9		2017-12-31 02:51:00	7267.56	8955.05	17800		2017-12-31 02:51:00	7211.03	8792.86	17910.1		171	2017-01-01 02:51:00	2017-01-01 02:51:00		121171	2017-03-26 03:31:00	2017-03-26 04:31:00		2017-01-01 02:51:00	18.2479	1028.06		2018-01-01 02:51:00	25	0
2017-01-01 02:52:00	386.33			2018-01-01 02:52:00	357.829		2018-01-01 02:52:00	377.957		2017-01-01 02:52:00	3.37664	2018-01-01 02:52:00	3.34771		2017-12-29 02:52:00	7256.2	9089.49	17746.8		2017-12-31 02:52:00	7340.97	9572.23	17633.9		2017-12-31 02:52:00	7267.56	8955.05	17800		2017-12-31 02:52:00	7211.03	8792.86	17910.1		172	2017-01-01 02:52:00	2017-01-01 02:52:00		121172	2017-03-26 03:32:00	2017-03-26 04:32:00		2017-01-01 02:52:00	18.1632	894.323		2018-01-01 02:52:00	24.8778	0
2017-01-01 02:53:00	386.526			2018-01-01 02:53:00	357.829		2018-01-01 02:53:00	378.7		2017-01-01 02:53:00	3.37971	2018-01-01 02:53:00	3.3549		2017-12-29 02:53:00	7240.48	9107.19	17787.5		2017-12-31 02:53:00	7340.97	9572.23	17633.9		2017-12-31 02:53:00	7267.56	8955.05	17800		2017-12-31 02:53:00	7211.03	8792.86	17910.1		173	2017-01-01 02:53:00	2017-01-01 02:53:00		121173	2017-03-26 03:33:00	2017-03-26 04:33:00		2017-01-01 02:53:00	18.4161	3.62497		2018-01-01 02:53:00	24.4627	0
2017-01-01 02:54:00	386.738			2018-01-01 02:54:00	357.829		2018-01-01 02:54:00	379.202		2017-01-01 02:54:00	3.38575	2018-01-01 02:54:00	3.35975		2017-12-29 02:54:00	7245.06	9132.52	17830.3		2017-12-31 02:54:00	7340.97	9572.23	17633.9		2017-12-31 02:54:00	7267.56	8955.05	17800		2017-12-31 02:54:00	7211.03	8792.86	17910.1		174	2017-01-01 02:54:00	2017-01-01 02:54:00		121174	2017-03-26 03:34:00	2017-03-26 04:34:00		2017-01-01 02:54:00	18.5428	0		2018-01-01 02:54:00	23.5338	0
2017-01-01 02:55:00	386.876			2018-01-01 02:55:00	357.829		2018-01-01 02:55:00	379.321		2017-01-01 02:55:00	3.39079	2018-01-01 02:55:00	3.36089		2017-12-29 02:55:00	7252.08	9139.24	17845.8		2017-12-31 02:55:00	7340.97	9572.23	17633.9		2017-12-31 02:55:00	7267.56	8955.05	17800		2017-12-31 02:55:00	7211.03	8792.86	17910.1		175	2017-01-01 02:55:00	2017-01-01 02:55:00		121175	2017-03-26 03:35:00	2017-03-26 04:35:00		2017-01-01 02:55:00	18.5411	355.173		2018-01-01 02:55:00	23.728	0
2017-01-01 02:56:00	386.886			2018-01-01 02:56:00	357.829		2018-01-01 02:56:00	378.743		2017-01-01 02:56:00	3.39092	2018-01-01 02:56:00	3.35531		2017-12-29 02:56:00	7294.27	9131.3	17840.2		2017-12-31 02:56:00	7340.97	9572.23	17633.9		2017-12-31 02:56:00	7267.56	8955.05	17800		2017-12-31 02:56:00	7211.03	8792.86	17910.1		176	2017-01-01 02:56:00	2017-01-01 02:56:00		121176	2017-03-26 03:36:00	2017-03-26 04:36:00		2017-01-01 02:56:00	18.5579	990.448		2018-01-01 02:56:00	24.6687	0
2017-01-01 02:57:00	386.876			2018-01-01 02:57:00	357.829		2018-01-01 02:57:00	377.725		2017-01-01 02:57:00	3.3879	2018-01-01 02:57:00	3.34547		2017-12-29 02:57:00	7351.42	9136.19	17820.4		2017-12-31 02:57:00	7340.97	9572.23	17633.9		2017-12-31 02:57:00	7267.56	8955.05	17800		2017-12-31 02:57:00	7211.03	8792.86	17910.1		177	2017-01-01 02:57:00	2017-01-01 02:57:00		121177	2017-03-26 03:37:00	2017-03-26 04:37:00		2017-01-01 02:57:00	18.1636	1110.57		2018-01-01 02:57:00	24.8896	0
2017-01-01 02:58:00	386.865			2018-01-01 02:58:00	357.829		2018-01-01 02:58:00	376.763		2017-01-01 02:58:00	3.38671	2018-01-01 02:58:00	3.33617		2017-12-29 02:58:00	7410.54	9104.14	17808		2017-12-31 02:58:00	7340.97	9572.23	17633.9		2017-12-31 02:58:00	7267.56	8955.05	17800		2017-12-31 02:58:00	7211.03	8792.86	17910.1		178	2017-01-01 02:58:00	2017-01-01 02:58:00		121178	2017-03-26 03:38:00	2017-03-26 04:38:00		2017-01-01 02:58:00	18.0148	1126.74		2018-01-01 02:58:00	24.6876	0
2017-01-01 02:59:00	386.835			2018-01-01 02:59:00	357.829		2018-01-01 02:59:00	376.1		2017-01-01 02:59:00	3.38639	2018-01-01 02:59:00	3.32976		2017-12-29 02:59:00	7431.75	9065.99	17781.3		2017-12-31 02:59:00	7340.97	9572.23	17633.9		2017-12-31 02:59:00	7267.56	8955.05	17800		2017-12-31 02:59:00	7211.03	8792.86	17910.1		179	2017-01-01 02:59:00	2017-01-01 02:59:00		121179	2017-03-26 03:39:00	2017-03-26 04:39:00		2017-01-01 02:59:00	18.5222	1218.04		2018-01-01 02:59:00	24.3448	0
2017-01-01 03:00:00	386.855			2018-01-01 03:00:00	357.829		2018-01-01 03:00:00	376.205		2017-01-01 03:00:00	3.3819	2018-01-01 03:00:00	3.33077		2017-12-29 03:00:00	7404.82	9058.98	17786.3		2017-12-31 03:00:00	7340.97	9572.23	17633.9		2017-12-31 03:00:00	7267.56	8955.05	17800		2017-12-31 03:00:00	7211.03	8792.86	17910.1		180	2017-01-01 03:00:00	2017-01-01 03:00:00		121180	2017-03-26 03:40:00	2017-03-26 04:40:00		2017-01-01 03:00:00	18.457	1272.27		2018-01-01 03:00:00	23.905	0
2017-01-01 03:01:00	386.889			2018-01-01 03:01:00	357.829		2018-01-01 03:01:00	376.759		2017-01-01 03:01:00	3.37394	2018-01-01 03:01:00	3.33613		2017-12-29 03:01:00	7359.2	9050.12	17799.8		2017-12-31 03:01:00	7340.97	9572.23	17633.9		2017-12-31 03:01:00	7267.56	8955.05	17800		2017-12-31 03:01:00	7211.03	8792.86	17910.1		181	2017-01-01 03:01:00	2017-01-01 03:01:00		121181	2017-03-26 03:41:00	2017-03-26 04:41:00		2017-01-01 03:01:00	18.32	1211.39		2018-01-01 03:01:00	24.2478	0
2017-01-01 03:02:00	386.917			2018-01-01 03:02:00	357.829		2018-01-01 03:02:00	377.531		2017-01-01 03:02:00	3.37202	2018-01-01 03:02:00	3.34359		2017-12-29 03:02:00	7304.19	9069.66	17793.2		2017-12-31 03:02:00	7340.97	9572.23	17633.9		2017-12-31 03:02:00	7267.56	8955.05	17800		2017-12-31 03:02:00	7211.03	8792.86	17910.1		182	2017-01-01 03:02:00	2017-01-01 03:02:00		121182	2017-03-26 03:42:00	2017-03-26 04:42:00		2017-01-01 03:02:00	18.3608	768.803		2018-01-01 03:02:00	24.3897	0
2017-01-01 03:03:00	386.972			2018-01-01 03:03:00	357.829		2018-01-01 03:03:00	378.61		2017-01-01 03:03:00	3.37737	2018-01-01 03:03:00	3.35403		2017-12-29 03:03:00	7334.02	9112.69	17802.8		2017-12-31 03:03:00	7340.97	9572.23	17633.9		2017-12-31 03:03:00	7267.56	8955.05	17800		2017-12-31 03:03:00	7211.03	8792.86	17910.1		183	2017-01-01 03:03:00	2017-01-01 03:03:00		121183	2017-03-26 03:43:00	2017-03-26 04:43:00		2017-01-01 03:03:00	18.1594	513.426		2018-01-01 03:03:00	24.1972	0
2017-01-01 03:04:00	387.027			2018-01-01 03:04:00	357.829		2018-01-01 03:04:00	379.728		2017-01-01 03:04:00	3.38465	2018-01-01 03:04:00	3.36483		2017-12-29 03:04:00	7345.69	9149	17824		2017-12-31 03:04:00	7340.97	9572.23	17633.9		2017-12-31 03:04:00	7267.56	8955.05	17800		2017-12-31 03:04:00	7211.03	8792.86	17910.1		184	2017-01-01 03:04:00	2017-01-01 03:04:00		121184	2017-03-26 03:44:00	2017-03-26 04:44:00		2017-01-01 03:04:00	18.2079	210.273		2018-01-01 03:04:00	24.8076	0
2017-01-01 03:05:00	387.044			2018-01-01 03:05:00	357.829		2018-01-01 03:05:00	380.045		2017-01-01 03:05:00	3.38918	2018-01-01 03:05:00	3.3679		2017-12-29 03:05:00	7297.78	9152.97	17857.7		2017-12-31 03:05:00	7340.97	9572.23	17633.9		2017-12-31 03:05:00	7267.56	8955.05	17800		2017-12-31 03:05:00	7211.03	8792.86	17910.1		185	2017-01-01 03:05:00	2017-01-01 03:05:00		121185	2017-03-26 03:45:00	2017-03-26 04:45:00		2017-01-01 03:05:00	18.5104	750.086		2018-01-01 03:05:00	24.701	0
2017-01-01 03:06:00	387.037			2018-01-01 03:06:00	357.829		2018-01-01 03:06:00	378.985		2017-01-01 03:06:00	3.38699	2018-01-01 03:06:00	3.35764		2017-12-29 03:06:00	7294.73	9149.92	17805.1		2017-12-31 03:06:00	7340.97	9572.23	17633.9		2017-12-31 03:06:00	7267.56	8955.05	17800		2017-12-31 03:06:00	7211.03	8792.86	17910.1		186	2017-01-01 03:06:00	2017-01-01 03:06:00		121186	2017-03-26 03:46:00	2017-03-26 04:46:00		2017-01-01 03:06:00	18.1661	1084.87		2018-01-01 03:06:00	24.3025	0
2017-01-01 03:07:00	387.016			2018-01-01 03:07:00	357.829		2018-01-01 03:07:00	377.114		2017-01-01 03:07:00	3.38131	2018-01-01 03:07:00	3.33956		2017-12-29 03:07:00	7322.19	9145.95	17773.4		2017-12-31 03:07:00	7340.97	9572.23	17633.9		2017-12-31 03:07:00	7267.56	8955.05	17800		2017-12-31 03:07:00	7211.03	8792.86	17910.1		187	2017-01-01 03:07:00	2017-01-01 03:07:00		121187	2017-03-26 03:47:00	2017-03-26 04:47:00		2017-01-01 03:07:00	18.008	983.441		2018-01-01 03:07:00	24.23	0
2017-01-01 03:08:00	386.951			2018-01-01 03:08:00	357.829		2018-01-01 03:08:00	375.485		2017-01-01 03:08:00	3.37792	2018-01-01 03:08:00	3.32381		2017-12-29 03:08:00	7378.27	9115.74	17750.8		2017-12-31 03:08:00	7340.97	9572.23	17633.9		2017-12-31 03:08:00	7267.56	8955.05	17800		2017-12-31 03:08:00	7211.03	8792.86	17910.1		188	2017-01-01 03:08:00	2017-01-01 03:08:00		121188	2017-03-26 03:48:00	2017-03-26 04:48:00		2017-01-01 03:08:00	18.6256	968.599		2018-01-01 03:08:00	24.2836	0
2017-01-01 03:09:00	386.889			2018-01-01 03:09:00	357.829		2018-01-01 03:09:00	374.992		2017-01-01 03:09:00	3.38122	2018-01-01 03:09:00	3.31905		2017-12-29 03:09:00	7384.68	9081.56	17723.7		2017-12-31 03:09:00	7340.97	9572.23	17633.9		2017-12-31 03:09:00	7267.56	8955.05	17800		2017-12-31 03:09:00	7211.03	8792.86	17910.1		189	2017-01-01 03:09:00	2017-01-01 03:09:00		121189	2017-03-26 03:49:00	2017-03-26 04:49:00		2017-01-01 03:09:00	18.7303	797.79		2018-01-01 03:09:00	24.3373	0
2017-01-01 03:10:00	386.841			2018-01-01 03:10:00	357.829		2018-01-01 03:10:00	375.48		2017-01-01 03:10:00	3.38799	2018-01-01 03:10:00	3.32377		2017-12-29 03:10:00	7364.16	9074.54	17728.3		2017-12-31 03:10:00	7340.97	9572.23	17633.9		2017-12-31 03:10:00	7267.56	8955.05	17800		2017-12-31 03:10:00	7211.03	8792.86	17910.1		190	2017-01-01 03:10:00	2017-01-01 03:10:00		121190	2017-03-26 03:50:00	2017-03-26 04:50:00		2017-01-01 03:10:00	18.7055	753.656		2018-01-01 03:10:00	24.6128	0
2017-01-01 03:11:00	386.807			2018-01-01 03:11:00	357.829		2018-01-01 03:11:00	376.446		2017-01-01 03:11:00	3.38937	2018-01-01 03:11:00	3.33311		2017-12-29 03:11:00	7351.72	9060.81	17748.6		2017-12-31 03:11:00	7340.97	9572.23	17633.9		2017-12-31 03:11:00	7267.56	8955.05	17800		2017-12-31 03:11:00	7211.03	8792.86	17910.1		191	2017-01-01 03:11:00	2017-01-01 03:11:00		121191	2017-03-26 03:51:00	2017-03-26 04:51:00		2017-01-01 03:11:00	18.7619	1183.05		2018-01-01 03:11:00	24.9293	0
2017-01-01 03:12:00	386.79			2018-01-01 03:12:00	357.829		2018-01-01 03:12:00	377.488		2017-01-01 03:12:00	3.38529	2018-01-01 03:12:00	3.34318		2017-12-29 03:12:00	7315.33	9058.06	17782.8		2017-12-31 03:12:00	7340.97	9572.23	17633.9		2017-12-31 03:12:00	7267.56	8955.05	17800		2017-12-31 03:12:00	7211.03	8792.86	17910.1		192	2017-01-01 03:12:00	2017-01-01 03:12:00		121192	2017-03-26 03:52:00	2017-03-26 04:52:00		2017-01-01 03:12:00	18.5142	1346.25		2018-01-01 03:12:00	24.9913	0
2017-01-01 03:13:00	386.845			2018-01-01 03:13:00	357.829		2018-01-01 03:13:00	378.317		2017-01-01 03:13:00	3.38204	2018-01-01 03:13:00	3.35119		2017-12-29 03:13:00	7348.36	9100.18	17833.1		2017-12-31 03:13:00	7340.97	9572.23	17633.9		2017-12-31 03:13:00	7267.56	8955.05	17800		2017-12-31 03:13:00	7211.03	8792.86	17910.1		193	2017-01-01 03:13:00	2017-01-01 03:13:00		121193	2017-03-26 03:53:00	2017-03-26 04:53:00		2017-01-01 03:13:00	18.4911	1356.93		2018-01-01 03:13:00	24.9798	0
2017-01-01 03:14:00	387.041			2018-01-01 03:14:00	357.829		2018-01-01 03:14:00	379.131		2017-01-01 03:14:00	3.38154	2018-01-01 03:14:00	3.35906		2017-12-29 03:14:00	7366.29	9117.88	17854.7		2017-12-31 03:14:00	7340.97	9572.23	17633.9		2017-12-31 03:14:00	7267.56	8955.05	17800		2017-12-31 03:14:00	7211.03	8792.86	17910.1		194	2017-01-01 03:14:00	2017-01-01 03:14:00		121194	2017-03-26 03:54:00	2017-03-26 04:54:00		2017-01-01 03:14:00	18.6685	1431.41		2018-01-01 03:14:00	24.9806	0
2017-01-01 03:15:00	387.181			2018-01-01 03:15:00	357.829		2018-01-01 03:15:00	380.112		2017-01-01 03:15:00	3.37847	2018-01-01 03:15:00	3.36854		2017-12-29 03:15:00	7325.25	9122.76	17895.8		2017-12-31 03:15:00	7340.97	9572.23	17633.9		2017-12-31 03:15:00	7267.56	8955.05	17800		2017-12-31 03:15:00	7211.03	8792.86	17910.1		195	2017-01-01 03:15:00	2017-01-01 03:15:00		121195	2017-03-26 03:55:00	2017-03-26 04:55:00		2017-01-01 03:15:00	18.3742	1410.68		2018-01-01 03:15:00	24.9935	0
2017-01-01 03:16:00	387.26			2018-01-01 03:16:00	357.829		2018-01-01 03:16:00	380.273		2017-01-01 03:16:00	3.37266	2018-01-01 03:16:00	3.37009		2017-12-29 03:16:00	7326.24	9135.27	17882.4		2017-12-31 03:16:00	7340.97	9572.23	17633.9		2017-12-31 03:16:00	7267.56	8955.05	17800		2017-12-31 03:16:00	7211.03	8792.86	17910.1		196	2017-01-01 03:16:00	2017-01-01 03:16:00		121196	2017-03-26 03:56:00	2017-03-26 04:56:00		2017-01-01 03:16:00	18.1653	1263.31		2018-01-01 03:16:00	24.1684	0
2017-01-01 03:17:00	387.336			2018-01-01 03:17:00	357.829		2018-01-01 03:17:00	379.032		2017-01-01 03:17:00	3.37009	2018-01-01 03:17:00	3.3581		2017-12-29 03:17:00	7355	9141.07	17851.7		2017-12-31 03:17:00	7340.97	9572.23	17633.9		2017-12-31 03:17:00	7267.56	8955.05	17800		2017-12-31 03:17:00	7211.03	8792.86	17910.1		197	2017-01-01 03:17:00	2017-01-01 03:17:00		121197	2017-03-26 03:57:00	2017-03-26 04:57:00		2017-01-01 03:17:00	18.3459	831.204		2018-01-01 03:17:00	23.6643	0
2017-01-01 03:18:00	387.312			2018-01-01 03:18:00	357.829		2018-01-01 03:18:00	377.228		2017-01-01 03:18:00	3.37275	2018-01-01 03:18:00	3.34066		2017-12-29 03:18:00	7407.19	9144.12	17832		2017-12-31 03:18:00	7340.97	9572.23	17633.9		2017-12-31 03:18:00	7267.56	8955.05	17800		2017-12-31 03:18:00	7211.03	8792.86	17910.1		198	2017-01-01 03:18:00	2017-01-01 03:18:00		121198	2017-03-26 03:58:00	2017-03-26 04:58:00		2017-01-01 03:18:00	18.2349	84.8878		2018-01-01 03:18:00	24.4959	0
2017-01-01 03:19:00	387.212			2018-01-01 03:19:00	357.829		2018-01-01 03:19:00	375.542		2017-01-01 03:19:00	3.37609	2018-01-01 03:19:00	3.32436		2017-12-29 03:19:00	7418.4	9130.69	17778.5		2017-12-31 03:19:00	7340.97	9572.23	17633.9		2017-12-31 03:19:00	7267.56	8955.05	17800		2017-12-31 03:19:00	7211.03	8792.86	17910.1		199	2017-01-01 03:19:00	2017-01-01 03:19:00		121199	2017-03-26 03:59:00	2017-03-26 04:59:00		2017-01-01 03:19:00	17.9782	0		2018-01-01 03:19:00	24.8432	0
2017-01-01 03:20:00	387.027			2018-01-01 03:20:00	357.829		2018-01-01 03:20:00	374.784		2017-01-01 03:20:00	3.37989	2018-01-01 03:20:00	3.31704		2017-12-29 03:20:00	7401.77	9106.28	17755.6		2017-12-31 03:20:00	7340.97	9572.23	17633.9		2017-12-31 03:20:00	7267.56	8955.05	17800		2017-12-31 03:20:00	7211.03	8792.86	17910.1		200	2017-01-01 03:20:00	2017-01-01 03:20:00		121200	2017-03-26 04:00:00	2017-03-26 05:00:00		2017-01-01 03:20:00	18.0011	0		2018-01-01 03:20:00	24.5297	0
2017-01-01 03:21:00	386.865			2018-01-01 03:21:00	357.829		2018-01-01 03:21:00	375.58		2017-01-01 03:21:00	3.38566	2018-01-01 03:21:00	3.32473		2017-12-29 03:21:00	7374	9078.81	17748.5		2017-12-31 03:21:00	7340.97	9572.23	17633.9		2017-12-31 03:21:00	7267.56	8955.05	17800		2017-12-31 03:21:00	7211.03	8792.86	17910.1		201	2017-01-01 03:21:00	2017-01-01 03:21:00		121201	2017-03-26 04:01:00	2017-03-26 05:01:00		2017-01-01 03:21:00	17.8569	0		2018-01-01 03:21:00	24.0381	0
2017-01-01 03:22:00	386.742			2018-01-01 03:22:00	357.829		2018-01-01 03:22:00	377.062		2017-01-01 03:22:00	3.39033	2018-01-01 03:22:00	3.33906		2017-12-29 03:22:00	7317.39	9086.44	17752		2017-12-31 03:22:00	7340.97	9572.23	17633.9		2017-12-31 03:22:00	7267.56	8955.05	17800		2017-12-31 03:22:00	7211.03	8792.86	17910.1		202	2017-01-01 03:22:00	2017-01-01 03:22:00		121202	2017-03-26 04:02:00	2017-03-26 05:02:00		2017-01-01 03:22:00	17.9999	192.277		2018-01-01 03:22:00	24.3517	0
2017-01-01 03:23:00	386.673			2018-01-01 03:23:00	357.829		2018-01-01 03:23:00	378.374		2017-01-01 03:23:00	3.39243	2018-01-01 03:23:00	3.35174		2017-12-29 03:23:00	7247.96	9134.36	17768.8		2017-12-31 03:23:00	7340.97	9572.23	17633.9		2017-12-31 03:23:00	7267.56	8955.05	17800		2017-12-31 03:23:00	7211.03	8792.86	17910.1		203	2017-01-01 03:23:00	2017-01-01 03:23:00		121203	2017-03-26 04:03:00	2017-03-26 05:03:00		2017-01-01 03:23:00	18.5237	800.878		2018-01-01 03:23:00	24.1144	0
2017-01-01 03:24:00	386.718			2018-01-01 03:24:00	357.829		2018-01-01 03:24:00	379.638		2017-01-01 03:24:00	3.38772	2018-01-01 03:24:00	3.36396		2017-12-29 03:24:00	7211.95	9151.14	17798.5		2017-12-31 03:24:00	7340.97	9572.23	17633.9		2017-12-31 03:24:00	7267.56	8955.05	17800		2017-12-31 03:24:00	7211.03	8792.86	17910.1		204	2017-01-01 03:24:00	2017-01-01 03:24:00		121204	2017-03-26 04:04:00	2017-03-26 05:04:00		2017-01-01 03:24:00	18.4348	1181.91		2018-01-01 03:24:00	24.0814	0
2017-01-01 03:25:00	386.711			2018-01-01 03:25:00	357.829		2018-01-01 03:25:00	380.273		2017-01-01 03:25:00	3.3792	2018-01-01 03:25:00	3.37009		2017-12-29 03:25:00	7250.71	9154.8	17804.7		2017-12-31 03:25:00	7340.97	9572.23	17633.9		2017-12-31 03:25:00	7267.56	8955.05	17800		2017-12-31 03:25:00	7211.03	8792.86	17910.1		205	2017-01-01 03:25:00	2017-01-01 03:25:00		121205	2017-03-26 04:05:00	2017-03-26 05:05:00		2017-01-01 03:25:00	18.3543	1231.7		2018-01-01 03:25:00	24.3597	0
2017-01-01 03:26:00	386.67			2018-01-01 03:26:00	357.829		2018-01-01 03:26:00	379.7		2017-01-01 03:26:00	3.37398	2018-01-01 03:26:00	3.36455		2017-12-29 03:26:00	7283.21	9163.35	17822.5		2017-12-31 03:26:00	7340.97	9572.23	17633.9		2017-12-31 03:26:00	7267.56	8955.05	17800		2017-12-31 03:26:00	7211.03	8792.86	17910.1		206	2017-01-01 03:26:00	2017-01-01 03:26:00		121206	2017-03-26 04:06:00	2017-03-26 05:06:00		2017-01-01 03:26:00	18.444	1264.76		2018-01-01 03:26:00	24.2155	0
2017-01-01 03:27:00	386.604			2018-01-01 03:27:00	357.829		2018-01-01 03:27:00	378.516		2017-01-01 03:27:00	3.37357	2018-01-01 03:27:00	3.35311		2017-12-29 03:27:00	7316.93	9151.75	17862.8		2017-12-31 03:27:00	7340.97	9572.23	17633.9		2017-12-31 03:27:00	7267.56	8955.05	17800		2017-12-31 03:27:00	7211.03	8792.86	17910.1		207	2017-01-01 03:27:00	2017-01-01 03:27:00		121207	2017-03-26 04:07:00	2017-03-26 05:07:00		2017-01-01 03:27:00	18.3559	942.916		2018-01-01 03:27:00	24.2157	0
2017-01-01 03:28:00	386.484			2018-01-01 03:28:00	357.829		2018-01-01 03:28:00	377.337		2017-01-01 03:28:00	3.37678	2018-01-01 03:28:00	3.34171		2017-12-29 03:28:00	7390.02	9149	17878		2017-12-31 03:28:00	7340.97	9572.23	17633.9		2017-12-31 03:28:00	7267.56	8955.05	17800		2017-12-31 03:28:00	7211.03	8792.86	17910.1		208	2017-01-01 03:28:00	2017-01-01 03:28:00		121208	2017-03-26 04:08:00	2017-03-26 05:08:00		2017-01-01 03:28:00	18.4201	630.206		2018-01-01 03:28:00	23.7234	0
2017-01-01 03:29:00	386.426			2018-01-01 03:29:00	357.829		2018-01-01 03:29:00	376.228		2017-01-01 03:29:00	3.37929	2018-01-01 03:29:00	3.331		2017-12-29 03:29:00	7359.5	9126.73	17838.9		2017-12-31 03:29:00	7340.97	9572.23	17633.9		2017-12-31 03:29:00	7267.56	8955.05	17800		2017-12-31 03:29:00	7211.03	8792.86	17910.1		209	2017-01-01 03:29:00	2017-01-01 03:29:00		121209	2017-03-26 04:09:00	2017-03-26 05:09:00		2017-01-01 03:29:00	18.4478	526.612		2018-01-01 03:29:00	24.1751	0
2017-01-01 03:30:00	386.447			2018-01-01 03:30:00	357.829		2018-01-01 03:30:00	375.111		2017-01-01 03:30:00	3.38049	2018-01-01 03:30:00	3.3202		2017-12-29 03:30:00	7342.95	9080.64	17780.2		2017-12-31 03:30:00	7340.97	9572.23	17633.9		2017-12-31 03:30:00	7267.56	8955.05	17800		2017-12-31 03:30:00	7211.03	8792.86	17910.1		210	2017-01-01 03:30:00	2017-01-01 03:30:00		121210	2017-03-26 04:10:00	2017-03-26 05:10:00		2017-01-01 03:30:00	18.3408	499.112		2018-01-01 03:30:00	24.8446	0
2017-01-01 03:31:00	386.567			2018-01-01 03:31:00	357.829		2018-01-01 03:31:00	374.604		2017-01-01 03:31:00	3.38341	2018-01-01 03:31:00	3.3153		2017-12-29 03:31:00	7384.15	9054.09	17784.5		2017-12-31 03:31:00	7340.97	9572.23	17633.9		2017-12-31 03:31:00	7267.56	8955.05	17800		2017-12-31 03:31:00	7211.03	8792.86	17910.1		211	2017-01-01 03:31:00	2017-01-01 03:31:00		121211	2017-03-26 04:11:00	2017-03-26 05:11:00		2017-01-01 03:31:00	18.1121	570.63		2018-01-01 03:31:00	24.7919	0
2017-01-01 03:32:00	386.687			2018-01-01 03:32:00	357.829		2018-01-01 03:32:00	375.078		2017-01-01 03:32:00	3.38699	2018-01-01 03:32:00	3.31988		2017-12-29 03:32:00	7342.79	9056.23	17768.9		2017-12-31 03:32:00	7340.97	9572.23	17633.9		2017-12-31 03:32:00	7267.56	8955.05	17800		2017-12-31 03:32:00	7211.03	8792.86	17910.1		212	2017-01-01 03:32:00	2017-01-01 03:32:00		121212	2017-03-26 04:12:00	2017-03-26 05:12:00		2017-01-01 03:32:00	18.1752	967.388		2018-01-01 03:32:00	24.3757	0
2017-01-01 03:33:00	386.677			2018-01-01 03:33:00	357.829		2018-01-01 03:33:00	376.385		2017-01-01 03:33:00	3.38648	2018-01-01 03:33:00	3.33251		2017-12-29 03:33:00	7281.83	9087.66	17793.4		2017-12-31 03:33:00	7340.97	9572.23	17633.9		2017-12-31 03:33:00	7267.56	8955.05	17800		2017-12-31 03:33:00	7211.03	8792.86	17910.1		213	2017-01-01 03:33:00	2017-01-01 03:33:00		121213	2017-03-26 04:13:00	2017-03-26 05:13:00		2017-01-01 03:33:00	18.3837	1115.38		2018-01-01 03:33:00	24.1203	0
2017-01-01 03:34:00	386.56			2018-01-01 03:34:00	357.829		2018-01-01 03:34:00	378.165		2017-01-01 03:34:00	3.3782	2018-01-01 03:34:00	3.34972		2017-12-29 03:34:00	7256.35	9122.76	17781.5		2017-12-31 03:34:00	7340.97	9572.23	17633.9		2017-12-31 03:34:00	7267.56	8955.05	17800		2017-12-31 03:34:00	7211.03	8792.86	17910.1		214	2017-01-01 03:34:00	2017-01-01 03:34:00		121214	2017-03-26 04:14:00	2017-03-26 05:14:00		2017-01-01 03:34:00	18.4415	1193.13		2018-01-01 03:34:00	24.5365	0
2017-01-01 03:35:00	386.423			2018-01-01 03:35:00	357.829		2018-01-01 03:35:00	379.61		2017-01-01 03:35:00	3.36813	2018-01-01 03:35:00	3.36368		2017-12-29 03:35:00	7225.83	9133.44	17798.6		2017-12-31 03:35:00	7340.97	9572.23	17633.9		2017-12-31 03:35:00	7267.56	8955.05	17800		2017-12-31 03:35:00	7211.03	8792.86	17910.1		215	2017-01-01 03:35:00	2017-01-01 03:35:00		121215	2017-03-26 04:15:00	2017-03-26 05:15:00		2017-01-01 03:35:00	18.7879	1056.06		2018-01-01 03:35:00	23.9027	0
2017-01-01 03:36:00	386.357			2018-01-01 03:36:00	357.829		2018-01-01 03:36:00	380.069		2017-01-01 03:36:00	3.36703	2018-01-01 03:36:00	3.36813		2017-12-29 03:36:00	7215.99	9141.38	17814.7		2017-12-31 03:36:00	7340.97	9572.23	17633.9		2017-12-31 03:36:00	7267.56	8955.05	17800		2017-12-31 03:36:00	7211.03	8792.86	17910.1		216	2017-01-01 03:36:00	2017-01-01 03:36:00		121216	2017-03-26 04:16:00	2017-03-26 05:16:00		2017-01-01 03:36:00	18.7988	254.374		2018-01-01 03:36:00	23.5708	0
2017-01-01 03:37:00	386.443			2018-01-01 03:37:00	357.829		2018-01-01 03:37:00	379.33		2017-01-01 03:37:00	3.37577	2018-01-01 03:37:00	3.36098		2017-12-29 03:37:00	7274.89	9132.52	17777.2		2017-12-31 03:37:00	7340.97	9572.23	17633.9		2017-12-31 03:37:00	7267.56	8955.05	17800		2017-12-31 03:37:00	7211.03	8792.86	17910.1		217	2017-01-01 03:37:00	2017-01-01 03:37:00		121217	2017-03-26 04:17:00	2017-03-26 05:17:00		2017-01-01 03:37:00	18.4991	0		2018-01-01 03:37:00	24.6096	0
2017-01-01 03:38:00	386.67			2018-01-01 03:38:00	357.829		2018-01-01 03:38:00	378.17		2017-01-01 03:38:00	3.38886	2018-01-01 03:38:00	3.34977		2017-12-29 03:38:00	7346.91	9113.91	17773.1		2017-12-31 03:38:00	7340.97	9572.23	17633.9		2017-12-31 03:38:00	7267.56	8955.05	17800		2017-12-31 03:38:00	7211.03	8792.86	17910.1		218	2017-01-01 03:38:00	2017-01-01 03:38:00		121218	2017-03-26 04:18:00	2017-03-26 05:18:00		2017-01-01 03:38:00	18.6748	16.8386		2018-01-01 03:38:00	24.6748	0
2017-01-01 03:39:00	386.962			2018-01-01 03:39:00	357.829		2018-01-01 03:39:00	377.275		2017-01-01 03:39:00	3.39779	2018-01-01 03:39:00	3.34112		2017-12-29 03:39:00	7324.71	9084.61	17746.8		2017-12-31 03:39:00	7340.97	9572.23	17633.9		2017-12-31 03:39:00	7267.56	8955.05	17800		2017-12-31 03:39:00	7211.03	8792.86	17910.1		219	2017-01-01 03:39:00	2017-01-01 03:39:00		121219	2017-03-26 04:19:00	2017-03-26 05:19:00		2017-01-01 03:39:00	18.7728	791.14		2018-01-01 03:39:00	24.65	0
2017-01-01 03:40:00	387.168			2018-01-01 03:40:00	357.829		2018-01-01 03:40:00	376.37		2017-01-01 03:40:00	3.39642	2018-01-01 03:40:00	3.33237		2017-12-29 03:40:00	7325.93	9021.74	17751.1		2017-12-31 03:40:00	7340.97	9572.23	17633.9		2017-12-31 03:40:00	7267.56	8955.05	17800		2017-12-31 03:40:00	7211.03	8792.86	17910.1		220	2017-01-01 03:40:00	2017-01-01 03:40:00		121220	2017-03-26 04:20:00	2017-03-26 05:20:00		2017-01-01 03:40:00	18.6454	1363.57		2018-01-01 03:40:00	24.8542	0
2017-01-01 03:41:00	387.247			2018-01-01 03:41:00	357.829		2018-01-01 03:41:00	375.646		2017-01-01 03:41:00	3.38685	2018-01-01 03:41:00	3.32537		2017-12-29 03:41:00	7381.86	8985.12	17757.8		2017-12-31 03:41:00	7340.97	9572.23	17633.9		2017-12-31 03:41:00	7267.56	8955.05	17800		2017-12-31 03:41:00	7211.03	8792.86	17910.1		221	2017-01-01 03:41:00	2017-01-01 03:41:00		121221	2017-03-26 04:21:00	2017-03-26 05:21:00		2017-01-01 03:41:00	18.5996	1641.16		2018-01-01 03:41:00	24.8958	0
2017-01-01 03:42:00	387.216			2018-01-01 03:42:00	357.829		2018-01-01 03:42:00	375.826		2017-01-01 03:42:00	3.37801	2018-01-01 03:42:00	3.32711		2017-12-29 03:42:00	7349.51	9009.84	17762.7		2017-12-31 03:42:00	7340.97	9572.23	17633.9		2017-12-31 03:42:00	7267.56	8955.05	17800		2017-12-31 03:42:00	7211.03	8792.86	17910.1		222	2017-01-01 03:42:00	2017-01-01 03:42:00		121222	2017-03-26 04:22:00	2017-03-26 05:22:00		2017-01-01 03:42:00	18.4972	1564.97		2018-01-01 03:42:00	24.9375	0
2017-01-01 03:43:00	387.027			2018-01-01 03:43:00	357.829		2018-01-01 03:43:00	376.726		2017-01-01 03:43:00	3.37261	2018-01-01 03:43:00	3.33581		2017-12-29 03:43:00	7285.5	9046.46	17788		2017-12-31 03:43:00	7340.97	9572.23	17633.9		2017-12-31 03:43:00	7267.56	8955.05	17800		2017-12-31 03:43:00	7211.03	8792.86	17910.1		223	2017-01-01 03:43:00	2017-01-01 03:43:00		121223	2017-03-26 04:23:00	2017-03-26 05:23:00		2017-01-01 03:43:00	18.4341	1588.77		2018-01-01 03:43:00	24.9792	0
2017-01-01 03:44:00	386.876			2018-01-01 03:44:00	357.829		2018-01-01 03:44:00	377.947		2017-01-01 03:44:00	3.36822	2018-01-01 03:44:00	3.34762		2017-12-29 03:44:00	7258.87	9075.76	17855.6		2017-12-31 03:44:00	7340.97	9572.23	17633.9		2017-12-31 03:44:00	7267.56	8955.05	17800		2017-12-31 03:44:00	7211.03	8792.86	17910.1		224	2017-01-01 03:44:00	2017-01-01 03:44:00		121224	2017-03-26 04:24:00	2017-03-26 05:24:00		2017-01-01 03:44:00	18.4221	1338.23		2018-01-01 03:44:00	24.5827	0
2017-01-01 03:45:00	386.869			2018-01-01 03:45:00	357.829		2018-01-01 03:45:00	379.165		2017-01-01 03:45:00	3.36515	2018-01-01 03:45:00	3.35938		2017-12-29 03:45:00	7258.64	9108.11	17895.6		2017-12-31 03:45:00	7340.97	9572.23	17633.9		2017-12-31 03:45:00	7267.56	8955.05	17800		2017-12-31 03:45:00	7211.03	8792.86	17910.1		225	2017-01-01 03:45:00	2017-01-01 03:45:00		121225	2017-03-26 04:25:00	2017-03-26 05:25:00		2017-01-01 03:45:00	18.345	798.914		2018-01-01 03:45:00	24.0069	0
2017-01-01 03:46:00	386.941			2018-01-01 03:46:00	357.829		2018-01-01 03:46:00	380.012		2017-01-01 03:46:00	3.3668	2018-01-01 03:46:00	3.36758		2017-12-29 03:46:00	7266.04	9126.73	17899.1		2017-12-31 03:46:00	7340.97	9572.23	17633.9		2017-12-31 03:46:00	7267.56	8955.05	17800		2017-12-31 03:46:00	7211.03	8792.86	17910.1		226	2017-01-01 03:46:00	2017-01-01 03:46:00		121226	2017-03-26 04:26:00	2017-03-26 05:26:00		2017-01-01 03:46:00	18.357	3.41611		2018-01-01 03:46:00	24.3178	0
2017-01-01 03:47:00	387.068			2018-01-01 03:47:00	357.829		2018-01-01 03:47:00	379.927		2017-01-01 03:47:00	3.37563	2018-01-01 03:47:00	3.36675		2017-12-29 03:47:00	7312.89	9138.32	17875.1		2017-12-31 03:47:00	7340.97	9572.23	17633.9		2017-12-31 03:47:00	7267.56	8955.05	17800		2017-12-31 03:47:00	7211.03	8792.86	17910.1		227	2017-01-01 03:47:00	2017-01-01 03:47:00		121227	2017-03-26 04:27:00	2017-03-26 05:27:00		2017-01-01 03:47:00	18.5111	0		2018-01-01 03:47:00	24.8404	0
2017-01-01 03:48:00	387.161			2018-01-01 03:48:00	357.829		2018-01-01 03:48:00	378.686		2017-01-01 03:48:00	3.38461	2018-01-01 03:48:00	3.35476		2017-12-29 03:48:00	7374.08	9127.64	17845.9		2017-12-31 03:48:00	7340.97	9572.23	17633.9		2017-12-31 03:48:00	7267.56	8955.05	17800		2017-12-31 03:48:00	7211.03	8792.86	17910.1		228	2017-01-01 03:48:00	2017-01-01 03:48:00		121228	2017-03-26 04:28:00	2017-03-26 05:28:00		2017-01-01 03:48:00	18.1214	0		2018-01-01 03:48:00	24.9468	0
2017-01-01 03:49:00	387.109			2018-01-01 03:49:00	357.829		2018-01-01 03:49:00	377.014		2017-01-01 03:49:00	3.38685	2018-01-01 03:49:00	3.3386		2017-12-29 03:49:00	7361.56	9087.66	17794.9		2017-12-31 03:49:00	7340.97	9572.23	17633.9		2017-12-31 03:49:00	7267.56	8955.05	17800		2017-12-31 03:49:00	7211.03	8792.86	17910.1		229	2017-01-01 03:49:00	2017-01-01 03:49:00		121229	2017-03-26 04:29:00	2017-03-26 05:29:00		2017-01-01 03:49:00	17.8958	63.9226		2018-01-01 03:49:00	24.5613	0
2017-01-01 03:50:00	386.951			2018-01-01 03:50:00	357.829		2018-01-01 03:50:00	375.674		2017-01-01 03:50:00	3.38584	2018-01-01 03:50:00	3.32564		2017-12-29 03:50:00	7361.33	9060.2	17743.2		2017-12-31 03:50:00	7340.97	9572.23	17633.9		2017-12-31 03:50:00	7267.56	8955.05	17800		2017-12-31 03:50:00	7211.03	8792.86	17910.1		230	2017-01-01 03:50:00	2017-01-01 03:50:00		121230	2017-03-26 04:30:00	2017-03-26 05:30:00		2017-01-01 03:50:00	18.3379	249.818		2018-01-01 03:50:00	24.3307	0
2017-01-01 03:51:00	386.749			2018-01-01 03:51:00	357.829		2018-01-01 03:51:00	375.248		2017-01-01 03:51:00	3.3884	2018-01-01 03:51:00	3.32152		2017-12-29 03:51:00	7385.21	9040.36	17706.3		2017-12-31 03:51:00	7340.97	9572.23	17633.9		2017-12-31 03:51:00	7267.56	8955.05	17800		2017-12-31 03:51:00	7211.03	8792.86	17910.1		231	2017-01-01 03:51:00	2017-01-01 03:51:00		121231	2017-03-26 04:31:00	2017-03-26 05:31:00		2017-01-01 03:51:00	18.2271	783.258		2018-01-01 03:51:00	24.246	0
2017-01-01 03:52:00	386.522			2018-01-01 03:52:00	357.829		2018-01-01 03:52:00	375.807		2017-01-01 03:52:00	3.39129	2018-01-01 03:52:00	3.32693		2017-12-29 03:52:00	7336.77	9026.63	17727.8		2017-12-31 03:52:00	7340.97	9572.23	17633.9		2017-12-31 03:52:00	7267.56	8955.05	17800		2017-12-31 03:52:00	7211.03	8792.86	17910.1		232	2017-01-01 03:52:00	2017-01-01 03:52:00		121232	2017-03-26 04:32:00	2017-03-26 05:32:00		2017-01-01 03:52:00	18.1993	1088.19		2018-01-01 03:52:00	24.4766	0
2017-01-01 03:53:00	386.333			2018-01-01 03:53:00	357.829		2018-01-01 03:53:00	376.82		2017-01-01 03:53:00	3.38781	2018-01-01 03:53:00	3.33672		2017-12-29 03:53:00	7272.68	9054.09	17749.2		2017-12-31 03:53:00	7340.97	9572.23	17633.9		2017-12-31 03:53:00	7267.56	8955.05	17800		2017-12-31 03:53:00	7211.03	8792.86	17910.1		233	2017-01-01 03:53:00	2017-01-01 03:53:00		121233	2017-03-26 04:33:00	2017-03-26 05:33:00		2017-01-01 03:53:00	18.4035	1349.03		2018-01-01 03:53:00	24.8672	0
2017-01-01 03:54:00	386.244			2018-01-01 03:54:00	357.829		2018-01-01 03:54:00	377.815		2017-01-01 03:54:00	3.37856	2018-01-01 03:54:00	3.34633		2017-12-29 03:54:00	7237.51	9079.42	17789.3		2017-12-31 03:54:00	7340.97	9572.23	17633.9		2017-12-31 03:54:00	7267.56	8955.05	17800		2017-12-31 03:54:00	7211.03	8792.86	17910.1		234	2017-01-01 03:54:00	2017-01-01 03:54:00		121234	2017-03-26 04:34:00	2017-03-26 05:34:00		2017-01-01 03:54:00	18.2731	1497.5		2018-01-01 03:54:00	24.6015	0
2017-01-01 03:55:00	386.316			2018-01-01 03:55:00	357.829		2018-01-01 03:55:00	378.857		2017-01-01 03:55:00	3.37142	2018-01-01 03:55:00	3.35641		2017-12-29 03:55:00	7218.51	9097.12	17830.7		2017-12-31 03:55:00	7340.97	9572.23	17633.9		2017-12-31 03:55:00	7267.56	8955.05	17800		2017-12-31 03:55:00	7211.03	8792.86	17910.1		235	2017-01-01 03:55:00	2017-01-01 03:55:00		121235	2017-03-26 04:35:00	2017-03-26 05:35:00		2017-01-01 03:55:00	18.3105	1394.65		2018-01-01 03:55:00	24.2016	0
2017-01-01 03:56:00	386.505			2018-01-01 03:56:00	357.829		2018-01-01 03:56:00	379.974		2017-01-01 03:56:00	3.37266	2018-01-01 03:56:00	3.36721		2017-12-29 03:56:00	7242.16	9129.47	17861.9		2017-12-31 03:56:00	7340.97	9572.23	17633.9		2017-12-31 03:56:00	7267.56	8955.05	17800		2017-12-31 03:56:00	7211.03	8792.86	17910.1		236	2017-01-01 03:56:00	2017-01-01 03:56:00		121236	2017-03-26 04:36:00	2017-03-26 05:36:00		2017-01-01 03:56:00	18.4322	1013.49		2018-01-01 03:56:00	23.8287	0
2017-01-01 03:57:00	386.728			2018-01-01 03:57:00	357.829		2018-01-01 03:57:00	380.273		2017-01-01 03:57:00	3.37719	2018-01-01 03:57:00	3.37009		2017-12-29 03:57:00	7299.46	9129.47	17869		2017-12-31 03:57:00	7340.97	9572.23	17633.9		2017-12-31 03:57:00	7267.56	8955.05	17800		2017-12-31 03:57:00	7211.03	8792.86	17910.1		237	2017-01-01 03:57:00	2017-01-01 03:57:00		121237	2017-03-26 04:37:00	2017-03-26 05:37:00		2017-01-01 03:57:00	18.4255	878.075		2018-01-01 03:57:00	24.3614	0
2017-01-01 03:58:00	386.869			2018-01-01 03:58:00	357.829		2018-01-01 03:58:00	379.231		2017-01-01 03:58:00	3.37669	2018-01-01 03:58:00	3.36002		2017-12-29 03:58:00	7348.13	9103.23	17856.4		2017-12-31 03:58:00	7340.97	9572.23	17633.9		2017-12-31 03:58:00	7267.56	8955.05	17800		2017-12-31 03:58:00	7211.03	8792.86	17910.1		238	2017-01-01 03:58:00	2017-01-01 03:58:00		121238	2017-03-26 04:38:00	2017-03-26 05:38:00		2017-01-01 03:58:00	18.2023	849.977		2018-01-01 03:58:00	25	0
2017-01-01 03:59:00	386.886			2018-01-01 03:59:00	357.829		2018-01-01 03:59:00	377.455		2017-01-01 03:59:00	3.37408	2018-01-01 03:59:00	3.34286		2017-12-29 03:59:00	7412.68	9079.73	17787.2		2017-12-31 03:59:00	7340.97	9572.23	17633.9		2017-12-31 03:59:00	7267.56	8955.05	17800		2017-12-31 03:59:00	7211.03	8792.86	17910.1		239	2017-01-01 03:59:00	2017-01-01 03:59:00		121239	2017-03-26 04:39:00	2017-03-26 05:39:00		2017-01-01 03:59:00	18.221	483.204		2018-01-01 03:59:00	24.8447	0
2017-01-01 04:00:00	386.865			2018-01-01 04:00:00	357.829		2018-01-01 04:00:00	375.764		2017-01-01 04:00:00	3.37655	2018-01-01 04:00:00	3.32651		2017-12-29 04:00:00	7406.27	9055.01	17707.6		2017-12-31 04:00:00	7340.97	9572.23	17633.9		2017-12-31 04:00:00	7267.56	8955.05	17800		2017-12-31 04:00:00	7211.03	8792.86	17910.1		240	2017-01-01 04:00:00	2017-01-01 04:00:00		121240	2017-03-26 04:40:00	2017-03-26 05:40:00		2017-01-01 04:00:00	18.2859	89.7803		2018-01-01 04:00:00	24.534	0
2017-01-01 04:01:00	386.865			2018-01-01 04:01:00	357.829		2018-01-01 04:01:00	375.011		2017-01-01 04:01:00	3.38309	2018-01-01 04:01:00	3.31923		2017-12-29 04:01:00	7369.19	9034.26	17695.3		2017-12-31 04:01:00	7340.97	9572.23	17633.9		2017-12-31 04:01:00	7267.56	8955.05	17800		2017-12-31 04:01:00	7211.03	8792.86	17910.1		241	2017-01-01 04:01:00	2017-01-01 04:01:00		121241	2017-03-26 04:41:00	2017-03-26 05:41:00		2017-01-01 04:01:00	18.0246	94.1885		2018-01-01 04:01:00	24.534	0
2017-01-01 04:02:00	386.883			2018-01-01 04:02:00	357.829		2018-01-01 04:02:00	375.561		2017-01-01 04:02:00	3.38584	2018-01-01 04:02:00	3.32454		2017-12-29 04:02:00	7347.29	9022.66	17734.3		2017-12-31 04:02:00	7340.97	9572.23	17633.9		2017-12-31 04:02:00	7267.56	8955.05	17800		2017-12-31 04:02:00	7211.03	8792.86	17910.1		242	2017-01-01 04:02:00	2017-01-01 04:02:00		121242	2017-03-26 04:42:00	2017-03-26 05:42:00		2017-01-01 04:02:00	18.2128	345.412		2018-01-01 04:02:00	24.8447	0
2017-01-01 04:03:00	386.893			2018-01-01 04:03:00	357.829		2018-01-01 04:03:00	376.692		2017-01-01 04:03:00	3.38451	2018-01-01 04:03:00	3.33549		2017-12-29 04:03:00	7297.47	9031.51	17771.8		2017-12-31 04:03:00	7340.97	9572.23	17633.9		2017-12-31 04:03:00	7267.56	8955.05	17800		2017-12-31 04:03:00	7211.03	8792.86	17910.1		243	2017-01-01 04:03:00	2017-01-01 04:03:00		121243	2017-03-26 04:43:00	2017-03-26 05:43:00		2017-01-01 04:03:00	18.2798	988.758		2018-01-01 04:03:00	24.6592	0
2017-01-01 04:04:00	386.886			2018-01-01 04:04:00	357.829		2018-01-01 04:04:00	377.635		2017-01-01 04:04:00	3.38305	2018-01-01 04:04:00	3.3446		2017-12-29 04:04:00	7278.25	9042.19	17844.7		2017-12-31 04:04:00	7340.97	9572.23	17633.9		2017-12-31 04:04:00	7267.56	8955.05	17800		2017-12-31 04:04:00	7211.03	8792.86	17910.1		244	2017-01-01 04:04:00	2017-01-01 04:04:00		121244	2017-03-26 04:44:00	2017-03-26 05:44:00		2017-01-01 04:04:00	18.353	991.268		2018-01-01 04:04:00	23.9777	0
2017-01-01 04:05:00	386.824			2018-01-01 04:05:00	357.829		2018-01-01 04:05:00	378.554		2017-01-01 04:05:00	3.38115	2018-01-01 04:05:00	3.35348		2017-12-29 04:05:00	7251.54	9073.62	17889.8		2017-12-31 04:05:00	7340.97	9572.23	17633.9		2017-12-31 04:05:00	7267.56	8955.05	17800		2017-12-31 04:05:00	7211.03	8792.86	17910.1		245	2017-01-01 04:05:00	2017-01-01 04:05:00		121245	2017-03-26 04:45:00	2017-03-26 05:45:00		2017-01-01 04:05:00	18.6044	1070.72		2018-01-01 04:05:00	23.2961	0
2017-01-01 04:06:00	386.719			2018-01-01 04:06:00	357.829		2018-01-01 04:06:00	379.733		2017-01-01 04:06:00	3.37936	2018-01-01 04:06:00	3.36487		2017-12-29 04:06:00	7228.66	9123.67	17919.8		2017-12-31 04:06:00	7340.97	9572.23	17633.9		2017-12-31 04:06:00	7267.56	8955.05	17800		2017-12-31 04:06:00	7211.03	8792.86	17910.1		246	2017-01-01 04:06:00	2017-01-01 04:06:00		121246	2017-03-26 04:46:00	2017-03-26 05:46:00		2017-01-01 04:06:00	18.448	1052.28		2018-01-01 04:06:00	22.9187	0
2017-01-01 04:07:00	386.599			2018-01-01 04:07:00	357.829		2018-01-01 04:07:00	380.169		2017-01-01 04:07:00	3.37673	2018-01-01 04:07:00	3.36909		2017-12-29 04:07:00	7290.46	9148.09	17905.4		2017-12-31 04:07:00	7340.97	9572.23	17633.9		2017-12-31 04:07:00	7267.56	8955.05	17800		2017-12-31 04:07:00	7211.03	8792.86	17910.1		247	2017-01-01 04:07:00	2017-01-01 04:07:00		121247	2017-03-26 04:47:00	2017-03-26 05:47:00		2017-01-01 04:07:00	18.1867	1060.6		2018-01-01 04:07:00	23.9411	0
2017-01-01 04:08:00	386.471			2018-01-01 04:08:00	357.829		2018-01-01 04:08:00	379.079		2017-01-01 04:08:00	3.37229	2018-01-01 04:08:00	3.35856		2017-12-29 04:08:00	7407.26	9149.92	17869.1		2017-12-31 04:08:00	7340.97	9572.23	17633.9		2017-12-31 04:08:00	7267.56	8955.05	17800		2017-12-31 04:08:00	7211.03	8792.86	17910.1		248	2017-01-01 04:08:00	2017-01-01 04:08:00		121248	2017-03-26 04:48:00	2017-03-26 05:48:00		2017-01-01 04:08:00	18.3408	1031.94		2018-01-01 04:08:00	24.8877	0
2017-01-01 04:09:00	386.361			2018-01-01 04:09:00	357.829		2018-01-01 04:09:00	377.403		2017-01-01 04:09:00	3.37202	2018-01-01 04:09:00	3.34235		2017-12-29 04:09:00	7482.26	9131.3	17802.6		2017-12-31 04:09:00	7340.97	9572.23	17633.9		2017-12-31 04:09:00	7267.56	8955.05	17800		2017-12-31 04:09:00	7211.03	8792.86	17910.1		249	2017-01-01 04:09:00	2017-01-01 04:09:00		121249	2017-03-26 04:49:00	2017-03-26 05:49:00		2017-01-01 04:09:00	18.6355	201.166		2018-01-01 04:09:00	24.8128	0
2017-01-01 04:10:00	386.326			2018-01-01 04:10:00	357.829		2018-01-01 04:10:00	376.039		2017-01-01 04:10:00	3.38003	2018-01-01 04:10:00	3.32917		2017-12-29 04:10:00	7476.77	9114.82	17725.3		2017-12-31 04:10:00	7340.97	9572.23	17633.9		2017-12-31 04:10:00	7267.56	8955.05	17800		2017-12-31 04:10:00	7211.03	8792.86	17910.1		250	2017-01-01 04:10:00	2017-01-01 04:10:00		121250	2017-03-26 04:50:00	2017-03-26 05:50:00		2017-01-01 04:10:00	18.5733	0		2018-01-01 04:10:00	24.8877	0
2017-01-01 04:11:00	386.361			2018-01-01 04:11:00	357.829		2018-01-01 04:11:00	375.452		2017-01-01 04:11:00	3.38978	2018-01-01 04:11:00	3.32349		2017-12-29 04:11:00	7419.47	9076.68	17707.7		2017-12-31 04:11:00	7340.97	9572.23	17633.9		2017-12-31 04:11:00	7267.56	8955.05	17800		2017-12-31 04:11:00	7211.03	8792.86	17910.1		251	2017-01-01 04:11:00	2017-01-01 04:11:00		121251	2017-03-26 04:51:00	2017-03-26 05:51:00		2017-01-01 04:11:00	18.386	282.293		2018-01-01 04:11:00	24.9626	0
2017-01-01 04:12:00	386.35			2018-01-01 04:12:00	357.829		2018-01-01 04:12:00	375.793		2017-01-01 04:12:00	3.39349	2018-01-01 04:12:00	3.32679		2017-12-29 04:12:00	7332.34	9062.94	17726.1		2017-12-31 04:12:00	7340.97	9572.23	17633.9		2017-12-31 04:12:00	7267.56	8955.05	17800		2017-12-31 04:12:00	7211.03	8792.86	17910.1		252	2017-01-01 04:12:00	2017-01-01 04:12:00		121252	2017-03-26 04:52:00	2017-03-26 05:52:00		2017-01-01 04:12:00	18.3965	1042.73		2018-01-01 04:12:00	25	0
2017-01-01 04:13:00	386.347			2018-01-01 04:13:00	357.829		2018-01-01 04:13:00	376.602		2017-01-01 04:13:00	3.38882	2018-01-01 04:13:00	3.33462		2017-12-29 04:13:00	7286.64	9090.41	17742.1		2017-12-31 04:13:00	7340.97	9572.23	17633.9		2017-12-31 04:13:00	7267.56	8955.05	17800		2017-12-31 04:13:00	7211.03	8792.86	17910.1		253	2017-01-01 04:13:00	2017-01-01 04:13:00		121253	2017-03-26 04:53:00	2017-03-26 05:53:00		2017-01-01 04:13:00	18.3391	1275.86		2018-01-01 04:13:00	25	0
2017-01-01 04:14:00	386.426			2018-01-01 04:14:00	357.829		2018-01-01 04:14:00	377.635		2017-01-01 04:14:00	3.38117	2018-01-01 04:14:00	3.3446		2017-12-29 04:14:00	7285.8	9098.34	17798.5		2017-12-31 04:14:00	7340.97	9572.23	17633.9		2017-12-31 04:14:00	7267.56	8955.05	17800		2017-12-31 04:14:00	7211.03	8792.86	17910.1		254	2017-01-01 04:14:00	2017-01-01 04:14:00		121254	2017-03-26 04:54:00	2017-03-26 05:54:00		2017-01-01 04:14:00	18.3499	1340.41		2018-01-01 04:14:00	24.7054	0
2017-01-01 04:15:00	386.495			2018-01-01 04:15:00	357.829		2018-01-01 04:15:00	378.857		2017-01-01 04:15:00	3.3765	2018-01-01 04:15:00	3.35641		2017-12-29 04:15:00	7272.98	9105.36	17851.3		2017-12-31 04:15:00	7340.97	9572.23	17633.9		2017-12-31 04:15:00	7267.56	8955.05	17800		2017-12-31 04:15:00	7211.03	8792.86	17910.1		255	2017-01-01 04:15:00	2017-01-01 04:15:00		121255	2017-03-26 04:55:00	2017-03-26 05:55:00		2017-01-01 04:15:00	18.6549	1326.14		2018-01-01 04:15:00	24.1162	0
2017-01-01 04:16:00	386.536			2018-01-01 04:16:00	357.829		2018-01-01 04:16:00	379.903		2017-01-01 04:16:00	3.37389	2018-01-01 04:16:00	3.36652		2017-12-29 04:16:00	7278.4	9136.49	17884.9		2017-12-31 04:16:00	7340.97	9572.23	17633.9		2017-12-31 04:16:00	7267.56	8955.05	17800		2017-12-31 04:16:00	7211.03	8792.86	17910.1		256	2017-01-01 04:16:00	2017-01-01 04:16:00		121256	2017-03-26 04:56:00	2017-03-26 05:56:00		2017-01-01 04:16:00	18.6639	1271.86		2018-01-01 04:16:00	23.798	0
2017-01-01 04:17:00	386.543			2018-01-01 04:17:00	357.829		2018-01-01 04:17:00	379.932		2017-01-01 04:17:00	3.37192	2018-01-01 04:17:00	3.3668		2017-12-29 04:17:00	7338.22	9152.97	17885.3		2017-12-31 04:17:00	7340.97	9572.23	17633.9		2017-12-31 04:17:00	7267.56	8955.05	17800		2017-12-31 04:17:00	7211.03	8792.86	17910.1		257	2017-01-01 04:17:00	2017-01-01 04:17:00		121257	2017-03-26 04:57:00	2017-03-26 05:57:00		2017-01-01 04:17:00	18.3133	751.469		2018-01-01 04:17:00	23.6513	0
2017-01-01 04:18:00	386.515			2018-01-01 04:18:00	357.829		2018-01-01 04:18:00	378.681		2017-01-01 04:18:00	3.37055	2018-01-01 04:18:00	3.35471		2017-12-29 04:18:00	7432.59	9150.84	17845.4		2017-12-31 04:18:00	7340.97	9572.23	17633.9		2017-12-31 04:18:00	7267.56	8955.05	17800		2017-12-31 04:18:00	7211.03	8792.86	17910.1		258	2017-01-01 04:18:00	2017-01-01 04:18:00		121258	2017-03-26 04:58:00	2017-03-26 05:58:00		2017-01-01 04:18:00	18.4371	53.4024		2018-01-01 04:18:00	23.9197	0
2017-01-01 04:19:00	386.529			2018-01-01 04:19:00	357.829		2018-01-01 04:19:00	376.996		2017-01-01 04:19:00	3.3727	2018-01-01 04:19:00	3.33842		2017-12-29 04:19:00	7483.41	9144.12	17804.6		2017-12-31 04:19:00	7340.97	9572.23	17633.9		2017-12-31 04:19:00	7267.56	8955.05	17800		2017-12-31 04:19:00	7211.03	8792.86	17910.1		259	2017-01-01 04:19:00	2017-01-01 04:19:00		121259	2017-03-26 04:59:00	2017-03-26 05:59:00		2017-01-01 04:19:00	18.3395	0		2018-01-01 04:19:00	24.6556	0
2017-01-01 04:20:00	386.67			2018-01-01 04:20:00	357.829		2018-01-01 04:20:00	375.655		2017-01-01 04:20:00	3.38332	2018-01-01 04:20:00	3.32546		2017-12-29 04:20:00	7446.1	9116.04	17729.3		2017-12-31 04:20:00	7340.97	9572.23	17633.9		2017-12-31 04:20:00	7267.56	8955.05	17800		2017-12-31 04:20:00	7211.03	8792.86	17910.1		260	2017-01-01 04:20:00	2017-01-01 04:20:00		121260	2017-03-26 05:00:00	2017-03-26 06:00:00		2017-01-01 04:20:00	17.8624	0		2018-01-01 04:20:00	24.9672	0
2017-01-01 04:21:00	386.824			2018-01-01 04:21:00	357.829		2018-01-01 04:21:00	374.921		2017-01-01 04:21:00	3.39632	2018-01-01 04:21:00	3.31837		2017-12-29 04:21:00	7385.52	9089.49	17703.2		2017-12-31 04:21:00	7340.97	9572.23	17633.9		2017-12-31 04:21:00	7267.56	8955.05	17800		2017-12-31 04:21:00	7211.03	8792.86	17910.1		261	2017-01-01 04:21:00	2017-01-01 04:21:00		121261	2017-03-26 05:01:00	2017-03-26 06:01:00		2017-01-01 04:21:00	18.1012	5.28058		2018-01-01 04:21:00	24.9014	0
2017-01-01 04:22:00	386.8			2018-01-01 04:22:00	357.829		2018-01-01 04:22:00	374.997		2017-01-01 04:22:00	3.39944	2018-01-01 04:22:00	3.3191		2017-12-29 04:22:00	7328.07	9099.26	17760.8		2017-12-31 04:22:00	7340.97	9572.23	17633.9		2017-12-31 04:22:00	7267.56	8955.05	17800		2017-12-31 04:22:00	7211.03	8792.86	17910.1		262	2017-01-01 04:22:00	2017-01-01 04:22:00		121262	2017-03-26 05:02:00	2017-03-26 06:02:00		2017-01-01 04:22:00	18.2498	744.966		2018-01-01 04:22:00	24.8357	0
2017-01-01 04:23:00	386.58			2018-01-01 04:23:00	357.829		2018-01-01 04:23:00	375.603		2017-01-01 04:23:00	3.39312	2018-01-01 04:23:00	3.32496		2017-12-29 04:23:00	7363.24	9145.04	17783.8		2017-12-31 04:23:00	7340.97	9572.23	17633.9		2017-12-31 04:23:00	7267.56	8955.05	17800		2017-12-31 04:23:00	7211.03	8792.86	17910.1		263	2017-01-01 04:23:00	2017-01-01 04:23:00		121263	2017-03-26 05:03:00	2017-03-26 06:03:00		2017-01-01 04:23:00	18.1888	1111.32		2018-01-01 04:23:00	24.0906	0
2017-01-01 04:24:00	386.374			2018-01-01 04:24:00	357.829		2018-01-01 04:24:00	376.423		2017-01-01 04:24:00	3.38712	2018-01-01 04:24:00	3.33288		2017-12-29 04:24:00	7378.8	9167.31	17799.8		2017-12-31 04:24:00	7340.97	9572.23	17633.9		2017-12-31 04:24:00	7267.56	8955.05	17800		2017-12-31 04:24:00	7211.03	8792.86	17910.1		264	2017-01-01 04:24:00	2017-01-01 04:24:00		121264	2017-03-26 05:04:00	2017-03-26 06:04:00		2017-01-01 04:24:00	18.3555	1242.95		2018-01-01 04:24:00	24.1514	0
2017-01-01 04:25:00	386.265			2018-01-01 04:25:00	357.829		2018-01-01 04:25:00	377.474		2017-01-01 04:25:00	3.38319	2018-01-01 04:25:00	3.34304		2017-12-29 04:25:00	7292.06	9176.17	17789.1		2017-12-31 04:25:00	7340.97	9572.23	17633.9		2017-12-31 04:25:00	7267.56	8955.05	17800		2017-12-31 04:25:00	7211.03	8792.86	17910.1		265	2017-01-01 04:25:00	2017-01-01 04:25:00		121265	2017-03-26 05:05:00	2017-03-26 06:05:00		2017-01-01 04:25:00	18.4474	1397.48		2018-01-01 04:25:00	24.7242	0
2017-01-01 04:26:00	386.134			2018-01-01 04:26:00	357.829		2018-01-01 04:26:00	378.478		2017-01-01 04:26:00	3.37751	2018-01-01 04:26:00	3.35274		2017-12-29 04:26:00	7279.39	9194.78	17792.6		2017-12-31 04:26:00	7340.97	9572.23	17633.9		2017-12-31 04:26:00	7267.56	8955.05	17800		2017-12-31 04:26:00	7211.03	8792.86	17910.1		266	2017-01-01 04:26:00	2017-01-01 04:26:00		121266	2017-03-26 05:06:00	2017-03-26 06:06:00		2017-01-01 04:26:00	18.2519	1292.42		2018-01-01 04:26:00	24.5779	0
2017-01-01 04:27:00	386.089			2018-01-01 04:27:00	357.829		2018-01-01 04:27:00	379.354		2017-01-01 04:27:00	3.37115	2018-01-01 04:27:00	3.36121		2017-12-29 04:27:00	7322.19	9196.61	17782.6		2017-12-31 04:27:00	7340.97	9572.23	17633.9		2017-12-31 04:27:00	7267.56	8955.05	17800		2017-12-31 04:27:00	7211.03	8792.86	17910.1		267	2017-01-01 04:27:00	2017-01-01 04:27:00		121267	2017-03-26 05:07:00	2017-03-26 06:07:00		2017-01-01 04:27:00	18.1321	728.165		2018-01-01 04:27:00	24.2476	0
2017-01-01 04:28:00	386.189			2018-01-01 04:28:00	357.829		2018-01-01 04:28:00	379.87		2017-01-01 04:28:00	3.37096	2018-01-01 04:28:00	3.3662		2017-12-29 04:28:00	7366.9	9192.64	17761.2		2017-12-31 04:28:00	7340.97	9572.23	17633.9		2017-12-31 04:28:00	7267.56	8955.05	17800		2017-12-31 04:28:00	7211.03	8792.86	17910.1		268	2017-01-01 04:28:00	2017-01-01 04:28:00		121268	2017-03-26 05:08:00	2017-03-26 06:08:00		2017-01-01 04:28:00	18.1142	16.5761		2018-01-01 04:28:00	24.4316	0
2017-01-01 04:29:00	386.385			2018-01-01 04:29:00	357.829		2018-01-01 04:29:00	379.477		2017-01-01 04:29:00	3.38094	2018-01-01 04:29:00	3.3624		2017-12-29 04:29:00	7419.85	9172.2	17774		2017-12-31 04:29:00	7340.97	9572.23	17633.9		2017-12-31 04:29:00	7267.56	8955.05	17800		2017-12-31 04:29:00	7211.03	8792.86	17910.1		269	2017-01-01 04:29:00	2017-01-01 04:29:00		121269	2017-03-26 05:09:00	2017-03-26 06:09:00		2017-01-01 04:29:00	18.0881	0		2018-01-01 04:29:00	25	0
2017-01-01 04:30:00	386.611			2018-01-01 04:30:00	357.829		2018-01-01 04:30:00	378.071		2017-01-01 04:30:00	3.39495	2018-01-01 04:30:00	3.34881		2017-12-29 04:30:00	7428.4	9119.71	17766.6		2017-12-31 04:30:00	7340.97	9572.23	17633.9		2017-12-31 04:30:00	7267.56	8955.05	17800		2017-12-31 04:30:00	7211.03	8792.86	17910.1		270	2017-01-01 04:30:00	2017-01-01 04:30:00		121270	2017-03-26 05:10:00	2017-03-26 06:10:00		2017-01-01 04:30:00	18.1909	0		2018-01-01 04:30:00	25	0
2017-01-01 04:31:00	386.78			2018-01-01 04:31:00	357.829		2018-01-01 04:31:00	376.29		2017-01-01 04:31:00	3.40141	2018-01-01 04:31:00	3.33159		2017-12-29 04:31:00	7383.99	9088.58	17791.9		2017-12-31 04:31:00	7340.97	9572.23	17633.9		2017-12-31 04:31:00	7267.56	8955.05	17800		2017-12-31 04:31:00	7211.03	8792.86	17910.1		271	2017-01-01 04:31:00	2017-01-01 04:31:00		121271	2017-03-26 05:11:00	2017-03-26 06:11:00		2017-01-01 04:31:00	18.1405	264.06		2018-01-01 04:31:00	24.8523	0
2017-01-01 04:32:00	386.859			2018-01-01 04:32:00	357.829		2018-01-01 04:32:00	375.149		2017-01-01 04:32:00	3.39806	2018-01-01 04:32:00	3.32056		2017-12-29 04:32:00	7343.1	9095.29	17792.7		2017-12-31 04:32:00	7340.97	9572.23	17633.9		2017-12-31 04:32:00	7267.56	8955.05	17800		2017-12-31 04:32:00	7211.03	8792.86	17910.1		272	2017-01-01 04:32:00	2017-01-01 04:32:00		121272	2017-03-26 05:12:00	2017-03-26 06:12:00		2017-01-01 04:32:00	18.0263	952.633		2018-01-01 04:32:00	24.5569	0
2017-01-01 04:33:00	386.783			2018-01-01 04:33:00	357.829		2018-01-01 04:33:00	375.229		2017-01-01 04:33:00	3.39353	2018-01-01 04:33:00	3.32134		2017-12-29 04:33:00	7303.73	9128.56	17823.7		2017-12-31 04:33:00	7340.97	9572.23	17633.9		2017-12-31 04:33:00	7267.56	8955.05	17800		2017-12-31 04:33:00	7211.03	8792.86	17910.1		273	2017-01-01 04:33:00	2017-01-01 04:33:00		121273	2017-03-26 05:13:00	2017-03-26 06:13:00		2017-01-01 04:33:00	18.3229	1240.59		2018-01-01 04:33:00	24.7046	0
2017-01-01 04:34:00	386.635			2018-01-01 04:34:00	357.829		2018-01-01 04:34:00	376.318		2017-01-01 04:34:00	3.39051	2018-01-01 04:34:00	3.33187		2017-12-29 04:34:00	7290.15	9184.1	17850.1		2017-12-31 04:34:00	7340.97	9572.23	17633.9		2017-12-31 04:34:00	7267.56	8955.05	17800		2017-12-31 04:34:00	7211.03	8792.86	17910.1		274	2017-01-01 04:34:00	2017-01-01 04:34:00		121274	2017-03-26 05:14:00	2017-03-26 06:14:00		2017-01-01 04:34:00	18.3932	1407.62		2018-01-01 04:34:00	24.4631	0
2017-01-01 04:35:00	386.498			2018-01-01 04:35:00	357.829		2018-01-01 04:35:00	377.9		2017-01-01 04:35:00	3.38575	2018-01-01 04:35:00	3.34716		2017-12-29 04:35:00	7310.29	9212.18	17881.2		2017-12-31 04:35:00	7340.97	9572.23	17633.9		2017-12-31 04:35:00	7267.56	8955.05	17800		2017-12-31 04:35:00	7211.03	8792.86	17910.1		275	2017-01-01 04:35:00	2017-01-01 04:35:00		121275	2017-03-26 05:15:00	2017-03-26 06:15:00		2017-01-01 04:35:00	18.307	1405.06		2018-01-01 04:35:00	24.077	0
2017-01-01 04:36:00	386.433			2018-01-01 04:36:00	357.829		2018-01-01 04:36:00	379.373		2017-01-01 04:36:00	3.37783	2018-01-01 04:36:00	3.3614		2017-12-29 04:36:00	7324.1	9213.09	17891.1		2017-12-31 04:36:00	7340.97	9572.23	17633.9		2017-12-31 04:36:00	7267.56	8955.05	17800		2017-12-31 04:36:00	7211.03	8792.86	17910.1		276	2017-01-01 04:36:00	2017-01-01 04:36:00		121276	2017-03-26 05:16:00	2017-03-26 06:16:00		2017-01-01 04:36:00	18.5312	1455.04		2018-01-01 04:36:00	24.5331	0
2017-01-01 04:37:00	386.416			2018-01-01 04:37:00	357.829		2018-01-01 04:37:00	380.074		2017-01-01 04:37:00	3.37183	2018-01-01 04:37:00	3.36817		2017-12-29 04:37:00	7361.18	9230.49	17818.1		2017-12-31 04:37:00	7340.97	9572.23	17633.9		2017-12-31 04:37:00	7267.56	8955.05	17800		2017-12-31 04:37:00	7211.03	8792.86	17910.1		277	2017-01-01 04:37:00	2017-01-01 04:37:00		121277	2017-03-26 05:17:00	2017-03-26 06:17:00		2017-01-01 04:37:00	18.3282	989.523		2018-01-01 04:37:00	24.7813	0
2017-01-01 04:38:00	386.471			2018-01-01 04:38:00	357.829		2018-01-01 04:38:00	379.889		2017-01-01 04:38:00	3.37312	2018-01-01 04:38:00	3.36639		2017-12-29 04:38:00	7423.36	9222.55	17813.1		2017-12-31 04:38:00	7340.97	9572.23	17633.9		2017-12-31 04:38:00	7267.56	8955.05	17800		2017-12-31 04:38:00	7211.03	8792.86	17910.1		278	2017-01-01 04:38:00	2017-01-01 04:38:00		121278	2017-03-26 05:18:00	2017-03-26 06:18:00		2017-01-01 04:38:00	18.3015	200.055		2018-01-01 04:38:00	24.5337	0
2017-01-01 04:39:00	386.642			2018-01-01 04:39:00	357.829		2018-01-01 04:39:00	378.985		2017-01-01 04:39:00	3.37852	2018-01-01 04:39:00	3.35764		2017-12-29 04:39:00	7438.32	9196.31	17771.7		2017-12-31 04:39:00	7340.97	9572.23	17633.9		2017-12-31 04:39:00	7267.56	8955.05	17800		2017-12-31 04:39:00	7211.03	8792.86	17910.1		279	2017-01-01 04:39:00	2017-01-01 04:39:00		121279	2017-03-26 05:19:00	2017-03-26 06:19:00		2017-01-01 04:39:00	18.7124	0		2018-01-01 04:39:00	24.4526	0
2017-01-01 04:40:00	386.701			2018-01-01 04:40:00	357.829		2018-01-01 04:40:00	377.209		2017-01-01 04:40:00	3.38465	2018-01-01 04:40:00	3.34048		2017-12-29 04:40:00	7392.61	9165.48	17736.5		2017-12-31 04:40:00	7340.97	9572.23	17633.9		2017-12-31 04:40:00	7267.56	8955.05	17800		2017-12-31 04:40:00	7211.03	8792.86	17910.1		280	2017-01-01 04:40:00	2017-01-01 04:40:00		121280	2017-03-26 05:20:00	2017-03-26 06:20:00		2017-01-01 04:40:00	18.5838	0		2018-01-01 04:40:00	24.6716	0
2017-01-01 04:41:00	386.601			2018-01-01 04:41:00	357.829		2018-01-01 04:41:00	375.158		2017-01-01 04:41:00	3.38882	2018-01-01 04:41:00	3.32065		2017-12-29 04:41:00	7340.2	9131.61	17720.6		2017-12-31 04:41:00	7340.97	9572.23	17633.9		2017-12-31 04:41:00	7267.56	8955.05	17800		2017-12-31 04:41:00	7211.03	8792.86	17910.1		281	2017-01-01 04:41:00	2017-01-01 04:41:00		121281	2017-03-26 05:21:00	2017-03-26 06:21:00		2017-01-01 04:41:00	18.4615	0		2018-01-01 04:41:00	24.8905	0
2017-01-01 04:42:00	386.402			2018-01-01 04:42:00	357.829		2018-01-01 04:42:00	374.178		2017-01-01 04:42:00	3.39046	2018-01-01 04:42:00	3.31118		2017-12-29 04:42:00	7292.82	9142.29	17733.9		2017-12-31 04:42:00	7340.97	9572.23	17633.9		2017-12-31 04:42:00	7267.56	8955.05	17800		2017-12-31 04:42:00	7211.03	8792.86	17910.1		282	2017-01-01 04:42:00	2017-01-01 04:42:00		121282	2017-03-26 05:22:00	2017-03-26 06:22:00		2017-01-01 04:42:00	18.6679	56.2129		2018-01-01 04:42:00	24.6422	0
2017-01-01 04:43:00	386.189			2018-01-01 04:43:00	357.829		2018-01-01 04:43:00	374.741		2017-01-01 04:43:00	3.39198	2018-01-01 04:43:00	3.31663		2017-12-29 04:43:00	7303.35	9152.97	17767		2017-12-31 04:43:00	7340.97	9572.23	17633.9		2017-12-31 04:43:00	7267.56	8955.05	17800		2017-12-31 04:43:00	7211.03	8792.86	17910.1		283	2017-01-01 04:43:00	2017-01-01 04:43:00		121283	2017-03-26 05:23:00	2017-03-26 06:23:00		2017-01-01 04:43:00	18.5205	555.408		2018-01-01 04:43:00	24.6422	0
2017-01-01 04:44:00	386.048			2018-01-01 04:44:00	357.829		2018-01-01 04:44:00	376.351		2017-01-01 04:44:00	3.39266	2018-01-01 04:44:00	3.33219		2017-12-29 04:44:00	7321.43	9156.63	17788.9		2017-12-31 04:44:00	7340.97	9572.23	17633.9		2017-12-31 04:44:00	7267.56	8955.05	17800		2017-12-31 04:44:00	7211.03	8792.86	17910.1		284	2017-01-01 04:44:00	2017-01-01 04:44:00		121284	2017-03-26 05:24:00	2017-03-26 06:24:00		2017-01-01 04:44:00	18.4814	902.563		2018-01-01 04:44:00	24.7887	0
2017-01-01 04:45:00	385.983			2018-01-01 04:45:00	357.829		2018-01-01 04:45:00	378.274		2017-01-01 04:45:00	3.39147	2018-01-01 04:45:00	3.35078		2017-12-29 04:45:00	7313.27	9164.57	17833.6		2017-12-31 04:45:00	7340.97	9572.23	17633.9		2017-12-31 04:45:00	7267.56	8955.05	17800		2017-12-31 04:45:00	7211.03	8792.86	17910.1		285	2017-01-01 04:45:00	2017-01-01 04:45:00		121285	2017-03-26 05:25:00	2017-03-26 06:25:00		2017-01-01 04:45:00	18.7486	1194.61		2018-01-01 04:45:00	24.7887	0
2017-01-01 04:46:00	386.014			2018-01-01 04:46:00	357.829		2018-01-01 04:46:00	379.88		2017-01-01 04:46:00	3.38644	2018-01-01 04:46:00	3.36629		2017-12-29 04:46:00	7328.15	9181.05	17862.5		2017-12-31 04:46:00	7340.97	9572.23	17633.9		2017-12-31 04:46:00	7267.56	8955.05	17800		2017-12-31 04:46:00	7211.03	8792.86	17910.1		286	2017-01-01 04:46:00	2017-01-01 04:46:00		121286	2017-03-26 05:26:00	2017-03-26 06:26:00		2017-01-01 04:46:00	18.5846	1341.74		2018-01-01 04:46:00	24.0082	0
2017-01-01 04:47:00	386.079			2018-01-01 04:47:00	357.829		2018-01-01 04:47:00	380.438		2017-01-01 04:47:00	3.37856	2018-01-01 04:47:00	3.3717		2017-12-29 04:47:00	7360.34	9200.28	17856.4		2017-12-31 04:47:00	7340.97	9572.23	17633.9		2017-12-31 04:47:00	7267.56	8955.05	17800		2017-12-31 04:47:00	7211.03	8792.86	17910.1		287	2017-01-01 04:47:00	2017-01-01 04:47:00		121287	2017-03-26 05:27:00	2017-03-26 06:27:00		2017-01-01 04:47:00	18.2155	1253.11		2018-01-01 04:47:00	24.0082	0
2017-01-01 04:48:00	386.254			2018-01-01 04:48:00	357.829		2018-01-01 04:48:00	379.515		2017-01-01 04:48:00	3.37417	2018-01-01 04:48:00	3.36277		2017-12-29 04:48:00	7429.24	9205.16	17849.5		2017-12-31 04:48:00	7340.97	9572.23	17633.9		2017-12-31 04:48:00	7267.56	8955.05	17800		2017-12-31 04:48:00	7211.03	8792.86	17910.1		288	2017-01-01 04:48:00	2017-01-01 04:48:00		121288	2017-03-26 05:28:00	2017-03-26 06:28:00		2017-01-01 04:48:00	18.3118	1231.74		2018-01-01 04:48:00	24.8068	0
2017-01-01 04:49:00	386.416			2018-01-01 04:49:00	357.829		2018-01-01 04:49:00	378.042		2017-01-01 04:49:00	3.37577	2018-01-01 04:49:00	3.34853		2017-12-29 04:49:00	7455.02	9193.56	17807.2		2017-12-31 04:49:00	7340.97	9572.23	17633.9		2017-12-31 04:49:00	7267.56	8955.05	17800		2017-12-31 04:49:00	7211.03	8792.86	17910.1		289	2017-01-01 04:49:00	2017-01-01 04:49:00		121289	2017-03-26 05:29:00	2017-03-26 06:29:00		2017-01-01 04:49:00	18.4543	569.107		2018-01-01 04:49:00	24.419	0
2017-01-01 04:50:00	386.443			2018-01-01 04:50:00	357.829		2018-01-01 04:50:00	376.868		2017-01-01 04:50:00	3.37884	2018-01-01 04:50:00	3.33718		2017-12-29 04:50:00	7430.38	9157.85	17785.9		2017-12-31 04:50:00	7340.97	9572.23	17633.9		2017-12-31 04:50:00	7267.56	8955.05	17800		2017-12-31 04:50:00	7211.03	8792.86	17910.1		290	2017-01-01 04:50:00	2017-01-01 04:50:00		121290	2017-03-26 05:30:00	2017-03-26 06:30:00		2017-01-01 04:50:00	18.3934	392.355		2018-01-01 04:50:00	24.2375	0
2017-01-01 04:51:00	386.433			2018-01-01 04:51:00	357.829		2018-01-01 04:51:00	375.902		2017-01-01 04:51:00	3.37975	2018-01-01 04:51:00	3.32784		2017-12-29 04:51:00	7384.6	9145.34	17778.3		2017-12-31 04:51:00	7340.97	9572.23	17633.9		2017-12-31 04:51:00	7267.56	8955.05	17800		2017-12-31 04:51:00	7211.03	8792.86	17910.1		291	2017-01-01 04:51:00	2017-01-01 04:51:00		121291	2017-03-26 05:31:00	2017-03-26 06:31:00		2017-01-01 04:51:00	18.4516	101.35		2018-01-01 04:51:00	24.2634	0
2017-01-01 04:52:00	386.388			2018-01-01 04:52:00	357.829		2018-01-01 04:52:00	375.295		2017-01-01 04:52:00	3.38254	2018-01-01 04:52:00	3.32198		2017-12-29 04:52:00	7318.76	9156.94	17771.9		2017-12-31 04:52:00	7340.97	9572.23	17633.9		2017-12-31 04:52:00	7267.56	8955.05	17800		2017-12-31 04:52:00	7211.03	8792.86	17910.1		292	2017-01-01 04:52:00	2017-01-01 04:52:00		121292	2017-03-26 05:32:00	2017-03-26 06:32:00		2017-01-01 04:52:00	18.2195	0		2018-01-01 04:52:00	24.2893	0
2017-01-01 04:53:00	386.385			2018-01-01 04:53:00	357.829		2018-01-01 04:53:00	375.338		2017-01-01 04:53:00	3.38822	2018-01-01 04:53:00	3.32239		2017-12-29 04:53:00	7332.26	9165.48	17768.4		2017-12-31 04:53:00	7340.97	9572.23	17633.9		2017-12-31 04:53:00	7267.56	8955.05	17800		2017-12-31 04:53:00	7211.03	8792.86	17910.1		293	2017-01-01 04:53:00	2017-01-01 04:53:00		121293	2017-03-26 05:33:00	2017-03-26 06:33:00		2017-01-01 04:53:00	18.0301	32.3564		2018-01-01 04:53:00	24.3155	0
2017-01-01 04:54:00	386.412			2018-01-01 04:54:00	357.829		2018-01-01 04:54:00	376.044		2017-01-01 04:54:00	3.38996	2018-01-01 04:54:00	3.32921		2017-12-29 04:54:00	7310.9	9165.48	17768.1		2017-12-31 04:54:00	7340.97	9572.23	17633.9		2017-12-31 04:54:00	7267.56	8955.05	17800		2017-12-31 04:54:00	7211.03	8792.86	17910.1		294	2017-01-01 04:54:00	2017-01-01 04:54:00		121294	2017-03-26 05:34:00	2017-03-26 06:34:00		2017-01-01 04:54:00	18.2922	824.849		2018-01-01 04:54:00	24.5278	0
2017-01-01 04:55:00	386.392			2018-01-01 04:55:00	357.829		2018-01-01 04:55:00	377.327		2017-01-01 04:55:00	3.38438	2018-01-01 04:55:00	3.34162		2017-12-29 04:55:00	7258.41	9181.96	17795		2017-12-31 04:55:00	7340.97	9572.23	17633.9		2017-12-31 04:55:00	7267.56	8955.05	17800		2017-12-31 04:55:00	7211.03	8792.86	17910.1		295	2017-01-01 04:55:00	2017-01-01 04:55:00		121295	2017-03-26 05:35:00	2017-03-26 06:35:00		2017-01-01 04:55:00	18.1382	1005.98		2018-01-01 04:55:00	24.8635	0
2017-01-01 04:56:00	386.33			2018-01-01 04:56:00	357.829		2018-01-01 04:56:00	378.88		2017-01-01 04:56:00	3.37563	2018-01-01 04:56:00	3.35664		2017-12-29 04:56:00	7291.6	9204.24	17781.3		2017-12-31 04:56:00	7340.97	9572.23	17633.9		2017-12-31 04:56:00	7267.56	8955.05	17800		2017-12-31 04:56:00	7211.03	8792.86	17910.1		296	2017-01-01 04:56:00	2017-01-01 04:56:00		121296	2017-03-26 05:36:00	2017-03-26 06:36:00		2017-01-01 04:56:00	17.9502	951.281		2018-01-01 04:56:00	25	0
2017-01-01 04:57:00	386.316			2018-01-01 04:57:00	357.829		2018-01-01 04:57:00	380.069		2017-01-01 04:57:00	3.37174	2018-01-01 04:57:00	3.36813		2017-12-29 04:57:00	7325.93	9217.06	17805.5		2017-12-31 04:57:00	7340.97	9572.23	17633.9		2017-12-31 04:57:00	7267.56	8955.05	17800		2017-12-31 04:57:00	7211.03	8792.86	17910.1		297	2017-01-01 04:57:00	2017-01-01 04:57:00		121297	2017-03-26 05:37:00	2017-03-26 06:37:00		2017-01-01 04:57:00	18.4161	254.293		2018-01-01 04:57:00	25	0
2017-01-01 04:58:00	386.313			2018-01-01 04:58:00	357.829		2018-01-01 04:58:00	380.074		2017-01-01 04:58:00	3.37664	2018-01-01 04:58:00	3.36817		2017-12-29 04:58:00	7365.15	9212.18	17787.9		2017-12-31 04:58:00	7340.97	9572.23	17633.9		2017-12-31 04:58:00	7267.56	8955.05	17800		2017-12-31 04:58:00	7211.03	8792.86	17910.1		298	2017-01-01 04:58:00	2017-01-01 04:58:00		121298	2017-03-26 05:38:00	2017-03-26 06:38:00		2017-01-01 04:58:00	18.2605	0		2018-01-01 04:58:00	24.9869	0
2017-01-01 04:59:00	386.247			2018-01-01 04:59:00	357.829		2018-01-01 04:59:00	379.065		2017-01-01 04:59:00	3.38277	2018-01-01 04:59:00	3.35842		2017-12-29 04:59:00	7419.47	9182.88	17771.2		2017-12-31 04:59:00	7340.97	9572.23	17633.9		2017-12-31 04:59:00	7267.56	8955.05	17800		2017-12-31 04:59:00	7211.03	8792.86	17910.1		299	2017-01-01 04:59:00	2017-01-01 04:59:00		121299	2017-03-26 05:39:00	2017-03-26 06:39:00		2017-01-01 04:59:00	17.9765	0		2018-01-01 04:59:00	24.7898	0
2017-01-01 05:00:00	386.175			2018-01-01 05:00:00	357.829		2018-01-01 05:00:00	377.758		2017-01-01 05:00:00	3.38406	2018-01-01 05:00:00	3.34579		2017-12-29 05:00:00	7428.4	9149.92	17766		2017-12-31 05:00:00	7340.97	9572.23	17633.9		2017-12-31 05:00:00	7267.56	8955.05	17800		2017-12-31 05:00:00	7211.03	8792.86	17910.1		300	2017-01-01 05:00:00	2017-01-01 05:00:00		121300	2017-03-26 05:40:00	2017-03-26 06:40:00		2017-01-01 05:00:00	18.2845	0		2018-01-01 05:00:00	24.4221	0
2017-01-01 05:01:00	386.127			2018-01-01 05:01:00	357.829		2018-01-01 05:01:00	376.252		2017-01-01 05:01:00	3.3852	2018-01-01 05:01:00	3.33123		2017-12-29 05:01:00	7386.59	9134.36	17766.3		2017-12-31 05:01:00	7340.97	9572.23	17633.9		2017-12-31 05:01:00	7267.56	8955.05	17800		2017-12-31 05:01:00	7211.03	8792.86	17910.1		301	2017-01-01 05:01:00	2017-01-01 05:01:00		121301	2017-03-26 05:41:00	2017-03-26 06:41:00		2017-01-01 05:01:00	18.1676	76.2706		2018-01-01 05:01:00	24.0544	0
2017-01-01 05:02:00	386.172			2018-01-01 05:02:00	357.829		2018-01-01 05:02:00	374.95		2017-01-01 05:02:00	3.39111	2018-01-01 05:02:00	3.31864		2017-12-29 05:02:00	7336.61	9138.32	17787.8		2017-12-31 05:02:00	7340.97	9572.23	17633.9		2017-12-31 05:02:00	7267.56	8955.05	17800		2017-12-31 05:02:00	7211.03	8792.86	17910.1		302	2017-01-01 05:02:00	2017-01-01 05:02:00		121302	2017-03-26 05:42:00	2017-03-26 06:42:00		2017-01-01 05:02:00	18.0801	382.079		2018-01-01 05:02:00	24.4353	0
2017-01-01 05:03:00	386.292			2018-01-01 05:03:00	357.829		2018-01-01 05:03:00	374.765		2017-01-01 05:03:00	3.39697	2018-01-01 05:03:00	3.31685		2017-12-29 05:03:00	7291.52	9130.69	17787.3		2017-12-31 05:03:00	7340.97	9572.23	17633.9		2017-12-31 05:03:00	7267.56	8955.05	17800		2017-12-31 05:03:00	7211.03	8792.86	17910.1		303	2017-01-01 05:03:00	2017-01-01 05:03:00		121303	2017-03-26 05:43:00	2017-03-26 06:43:00		2017-01-01 05:03:00	18.3742	1175.27		2018-01-01 05:03:00	24.8749	0
2017-01-01 05:04:00	386.385			2018-01-01 05:04:00	357.829		2018-01-01 05:04:00	375.66		2017-01-01 05:04:00	3.39202	2018-01-01 05:04:00	3.32551		2017-12-29 05:04:00	7282.22	9137.41	17804.3		2017-12-31 05:04:00	7340.97	9572.23	17633.9		2017-12-31 05:04:00	7267.56	8955.05	17800		2017-12-31 05:04:00	7211.03	8792.86	17910.1		304	2017-01-01 05:04:00	2017-01-01 05:04:00		121304	2017-03-26 05:44:00	2017-03-26 06:44:00		2017-01-01 05:04:00	18.2202	1623.92		2018-01-01 05:04:00	24.6237	0
2017-01-01 05:05:00	386.436			2018-01-01 05:05:00	357.829		2018-01-01 05:05:00	376.962		2017-01-01 05:05:00	3.37742	2018-01-01 05:05:00	3.3381		2017-12-29 05:05:00	7303.88	9175.25	17847.4		2017-12-31 05:05:00	7340.97	9572.23	17633.9		2017-12-31 05:05:00	7267.56	8955.05	17800		2017-12-31 05:05:00	7211.03	8792.86	17910.1		305	2017-01-01 05:05:00	2017-01-01 05:05:00		121305	2017-03-26 05:45:00	2017-03-26 06:45:00		2017-01-01 05:05:00	17.7795	1692.75		2018-01-01 05:05:00	24.7231	0
2017-01-01 05:06:00	386.453			2018-01-01 05:06:00	357.829		2018-01-01 05:06:00	378.104		2017-01-01 05:06:00	3.36643	2018-01-01 05:06:00	3.34913		2017-12-29 05:06:00	7328.83	9206.38	17872		2017-12-31 05:06:00	7340.97	9572.23	17633.9		2017-12-31 05:06:00	7267.56	8955.05	17800		2017-12-31 05:06:00	7211.03	8792.86	17910.1		306	2017-01-01 05:06:00	2017-01-01 05:06:00		121306	2017-03-26 05:46:00	2017-03-26 06:46:00		2017-01-01 05:06:00	17.9521	1335.24		2018-01-01 05:06:00	24.8869	0
2017-01-01 05:07:00	386.495			2018-01-01 05:07:00	357.829		2018-01-01 05:07:00	378.89		2017-01-01 05:07:00	3.3657	2018-01-01 05:07:00	3.35673		2017-12-29 05:07:00	7352.71	9198.75	17860.9		2017-12-31 05:07:00	7340.97	9572.23	17633.9		2017-12-31 05:07:00	7267.56	8955.05	17800		2017-12-31 05:07:00	7211.03	8792.86	17910.1		307	2017-01-01 05:07:00	2017-01-01 05:07:00		121307	2017-03-26 05:47:00	2017-03-26 06:47:00		2017-01-01 05:07:00	18.1976	859.27		2018-01-01 05:07:00	24.7637	0
2017-01-01 05:08:00	386.553			2018-01-01 05:08:00	357.829		2018-01-01 05:08:00	379.761		2017-01-01 05:08:00	3.37041	2018-01-01 05:08:00	3.36515		2017-12-29 05:08:00	7392.16	9188.07	17854.6		2017-12-31 05:08:00	7340.97	9572.23	17633.9		2017-12-31 05:08:00	7267.56	8955.05	17800		2017-12-31 05:08:00	7211.03	8792.86	17910.1		308	2017-01-01 05:08:00	2017-01-01 05:08:00		121308	2017-03-26 05:48:00	2017-03-26 06:48:00		2017-01-01 05:08:00	18.1827	3.91508		2018-01-01 05:08:00	24.7766	0
2017-01-01 05:09:00	386.574			2018-01-01 05:09:00	357.829		2018-01-01 05:09:00	380.026		2017-01-01 05:09:00	3.37563	2018-01-01 05:09:00	3.36771		2017-12-29 05:09:00	7454.03	9178.3	17833.9		2017-12-31 05:09:00	7340.97	9572.23	17633.9		2017-12-31 05:09:00	7267.56	8955.05	17800		2017-12-31 05:09:00	7211.03	8792.86	17910.1		309	2017-01-01 05:09:00	2017-01-01 05:09:00		121309	2017-03-26 05:49:00	2017-03-26 06:49:00		2017-01-01 05:09:00	18.2483	0		2018-01-01 05:09:00	24.9255	0
2017-01-01 05:10:00	386.591			2018-01-01 05:10:00	357.829		2018-01-01 05:10:00	378.914		2017-01-01 05:10:00	3.38071	2018-01-01 05:10:00	3.35696		2017-12-29 05:10:00	7438.32	9153.89	17830.7		2017-12-31 05:10:00	7340.97	9572.23	17633.9		2017-12-31 05:10:00	7267.56	8955.05	17800		2017-12-31 05:10:00	7211.03	8792.86	17910.1		310	2017-01-01 05:10:00	2017-01-01 05:10:00		121310	2017-03-26 05:50:00	2017-03-26 06:50:00		2017-01-01 05:10:00	18.3683	0		2018-01-01 05:10:00	25	0
2017-01-01 05:11:00	386.694			2018-01-01 05:11:00	357.829		2018-01-01 05:11:00	377.081		2017-01-01 05:11:00	3.3874	2018-01-01 05:11:00	3.33924		2017-12-29 05:11:00	7386.13	9149	17816.3		2017-12-31 05:11:00	7340.97	9572.23	17633.9		2017-12-31 05:11:00	7267.56	8955.05	17800		2017-12-31 05:11:00	7211.03	8792.86	17910.1		311	2017-01-01 05:11:00	2017-01-01 05:11:00		121311	2017-03-26 05:51:00	2017-03-26 06:51:00		2017-01-01 05:11:00	18.2748	0		2018-01-01 05:11:00	25	0
2017-01-01 05:12:00	386.852			2018-01-01 05:12:00	357.829		2018-01-01 05:12:00	375.598		2017-01-01 05:12:00	3.39449	2018-01-01 05:12:00	3.32491		2017-12-29 05:12:00	7354.01	9145.04	17790.2		2017-12-31 05:12:00	7340.97	9572.23	17633.9		2017-12-31 05:12:00	7267.56	8955.05	17800		2017-12-31 05:12:00	7211.03	8792.86	17910.1		312	2017-01-01 05:12:00	2017-01-01 05:12:00		121312	2017-03-26 05:52:00	2017-03-26 06:52:00		2017-01-01 05:12:00	18.455	460.083		2018-01-01 05:12:00	24.763	0
2017-01-01 05:13:00	386.907			2018-01-01 05:13:00	357.829		2018-01-01 05:13:00	375.139		2017-01-01 05:13:00	3.39619	2018-01-01 05:13:00	3.32047		2017-12-29 05:13:00	7302.59	9147.78	17780.6		2017-12-31 05:13:00	7340.97	9572.23	17633.9		2017-12-31 05:13:00	7267.56	8955.05	17800		2017-12-31 05:13:00	7211.03	8792.86	17910.1		313	2017-01-01 05:13:00	2017-01-01 05:13:00		121313	2017-03-26 05:53:00	2017-03-26 06:53:00		2017-01-01 05:13:00	18.7412	1235.16		2018-01-01 05:13:00	24.2891	0
2017-01-01 05:14:00	386.79			2018-01-01 05:14:00	357.829		2018-01-01 05:14:00	375.66		2017-01-01 05:14:00	3.38905	2018-01-01 05:14:00	3.32551		2017-12-29 05:14:00	7301.52	9164.57	17791.2		2017-12-31 05:14:00	7340.97	9572.23	17633.9		2017-12-31 05:14:00	7267.56	8955.05	17800		2017-12-31 05:14:00	7211.03	8792.86	17910.1		314	2017-01-01 05:14:00	2017-01-01 05:14:00		121314	2017-03-26 05:54:00	2017-03-26 06:54:00		2017-01-01 05:14:00	18.5033	1512.54		2018-01-01 05:14:00	24.2101	0
2017-01-01 05:15:00	386.604			2018-01-01 05:15:00	357.829		2018-01-01 05:15:00	376.806		2017-01-01 05:15:00	3.37746	2018-01-01 05:15:00	3.33658		2017-12-29 05:15:00	7294.12	9183.18	17766.6		2017-12-31 05:15:00	7340.97	9572.23	17633.9		2017-12-31 05:15:00	7267.56	8955.05	17800		2017-12-31 05:15:00	7211.03	8792.86	17910.1		315	2017-01-01 05:15:00	2017-01-01 05:15:00		121315	2017-03-26 05:55:00	2017-03-26 06:55:00		2017-01-01 05:15:00	18.2851	1590.2		2018-01-01 05:15:00	24.526	0
2017-01-01 05:16:00	386.519			2018-01-01 05:16:00	357.829		2018-01-01 05:16:00	378.17		2017-01-01 05:16:00	3.37051	2018-01-01 05:16:00	3.34977		2017-12-29 05:16:00	7279.85	9202.41	17777.8		2017-12-31 05:16:00	7340.97	9572.23	17633.9		2017-12-31 05:16:00	7267.56	8955.05	17800		2017-12-31 05:16:00	7211.03	8792.86	17910.1		316	2017-01-01 05:16:00	2017-01-01 05:16:00		121316	2017-03-26 05:56:00	2017-03-26 06:56:00		2017-01-01 05:16:00	18.5384	1388.99		2018-01-01 05:16:00	24.842	0
2017-01-01 05:17:00	386.539			2018-01-01 05:17:00	357.829		2018-01-01 05:17:00	379.397		2017-01-01 05:17:00	3.37028	2018-01-01 05:17:00	3.36162		2017-12-29 05:17:00	7310.67	9212.18	17745.9		2017-12-31 05:17:00	7340.97	9572.23	17633.9		2017-12-31 05:17:00	7267.56	8955.05	17800		2017-12-31 05:17:00	7211.03	8792.86	17910.1		317	2017-01-01 05:17:00	2017-01-01 05:17:00		121317	2017-03-26 05:57:00	2017-03-26 06:57:00		2017-01-01 05:17:00	18.49	1058.5		2018-01-01 05:17:00	25	0
2017-01-01 05:18:00	386.58			2018-01-01 05:18:00	357.829		2018-01-01 05:18:00	379.946		2017-01-01 05:18:00	3.37421	2018-01-01 05:18:00	3.36694		2017-12-29 05:18:00	7345.92	9199.66	17746.8		2017-12-31 05:18:00	7340.97	9572.23	17633.9		2017-12-31 05:18:00	7267.56	8955.05	17800		2017-12-31 05:18:00	7211.03	8792.86	17910.1		318	2017-01-01 05:18:00	2017-01-01 05:18:00		121318	2017-03-26 05:58:00	2017-03-26 06:58:00		2017-01-01 05:18:00	18.3438	672.65		2018-01-01 05:18:00	25	0
2017-01-01 05:19:00	386.604			2018-01-01 05:19:00	357.829		2018-01-01 05:19:00	379.401		2017-01-01 05:19:00	3.37865	2018-01-01 05:19:00	3.36167		2017-12-29 05:19:00	7384.76	9175.25	17758.1		2017-12-31 05:19:00	7340.97	9572.23	17633.9		2017-12-31 05:19:00	7267.56	8955.05	17800		2017-12-31 05:19:00	7211.03	8792.86	17910.1		319	2017-01-01 05:19:00	2017-01-01 05:19:00		121319	2017-03-26 05:59:00	2017-03-26 06:59:00		2017-01-01 05:19:00	18.5321	556.587		2018-01-01 05:19:00	24.9365	0
2017-01-01 05:20:00	386.704			2018-01-01 05:20:00	357.829		2018-01-01 05:20:00	378.213		2017-01-01 05:20:00	3.38021	2018-01-01 05:20:00	3.35018		2017-12-29 05:20:00	7376.36	9152.97	17745.2		2017-12-31 05:20:00	7340.97	9572.23	17633.9		2017-12-31 05:20:00	7267.56	8955.05	17800		2017-12-31 05:20:00	7211.03	8792.86	17910.1		320	2017-01-01 05:20:00	2017-01-01 05:20:00		121320	2017-03-26 06:00:00	2017-03-26 07:00:00		2017-01-01 05:20:00	18.2544	164.841		2018-01-01 05:20:00	24.9365	0
2017-01-01 05:21:00	386.879			2018-01-01 05:21:00	357.829		2018-01-01 05:21:00	376.782		2017-01-01 05:21:00	3.38113	2018-01-01 05:21:00	3.33636		2017-12-29 05:21:00	7358.74	9133.44	17767.2		2017-12-31 05:21:00	7340.97	9572.23	17633.9		2017-12-31 05:21:00	7267.56	8955.05	17800		2017-12-31 05:21:00	7211.03	8792.86	17910.1		321	2017-01-01 05:21:00	2017-01-01 05:21:00		121321	2017-03-26 06:01:00	2017-03-26 07:01:00		2017-01-01 05:21:00	18.3255	210.812		2018-01-01 05:21:00	25	0
2017-01-01 05:22:00	386.989			2018-01-01 05:22:00	357.829		2018-01-01 05:22:00	375.646		2017-01-01 05:22:00	3.38383	2018-01-01 05:22:00	3.32537		2017-12-29 05:22:00	7340.28	9134.36	17775.7		2017-12-31 05:22:00	7340.97	9572.23	17633.9		2017-12-31 05:22:00	7267.56	8955.05	17800		2017-12-31 05:22:00	7211.03	8792.86	17910.1		322	2017-01-01 05:22:00	2017-01-01 05:22:00		121322	2017-03-26 06:02:00	2017-03-26 07:02:00		2017-01-01 05:22:00	18.4983	417.814		2018-01-01 05:22:00	25	0
2017-01-01 05:23:00	386.972			2018-01-01 05:23:00	357.829		2018-01-01 05:23:00	375.565		2017-01-01 05:23:00	3.38497	2018-01-01 05:23:00	3.32459		2017-12-29 05:23:00	7296.02	9133.44	17811.3		2017-12-31 05:23:00	7340.97	9572.23	17633.9		2017-12-31 05:23:00	7267.56	8955.05	17800		2017-12-31 05:23:00	7211.03	8792.86	17910.1		323	2017-01-01 05:23:00	2017-01-01 05:23:00		121323	2017-03-26 06:03:00	2017-03-26 07:03:00		2017-01-01 05:23:00	18.0253	803.521		2018-01-01 05:23:00	24.7977	0
2017-01-01 05:24:00	386.859			2018-01-01 05:24:00	357.829		2018-01-01 05:24:00	376.337		2017-01-01 05:24:00	3.38154	2018-01-01 05:24:00	3.33205		2017-12-29 05:24:00	7298.77	9133.29	17831.9		2017-12-31 05:24:00	7340.97	9572.23	17633.9		2017-12-31 05:24:00	7267.56	8955.05	17800		2017-12-31 05:24:00	7211.03	8792.86	17910.1		324	2017-01-01 05:24:00	2017-01-01 05:24:00		121324	2017-03-26 06:04:00	2017-03-26 07:04:00		2017-01-01 05:24:00	17.9065	850.07		2018-01-01 05:24:00	24.3637	0
2017-01-01 05:25:00	386.762			2018-01-01 05:25:00	357.829		2018-01-01 05:25:00	377.535		2017-01-01 05:25:00	3.37792	2018-01-01 05:25:00	3.34363		2017-12-29 05:25:00	7332.95	9148.85	17855		2017-12-31 05:25:00	7340.97	9572.23	17633.9		2017-12-31 05:25:00	7267.56	8955.05	17800		2017-12-31 05:25:00	7211.03	8792.86	17910.1		325	2017-01-01 05:25:00	2017-01-01 05:25:00		121325	2017-03-26 06:05:00	2017-03-26 07:05:00		2017-01-01 05:25:00	18.3772	1095.54		2018-01-01 05:25:00	24.2913	0
2017-01-01 05:26:00	386.756			2018-01-01 05:26:00	357.829		2018-01-01 05:26:00	378.719		2017-01-01 05:26:00	3.37939	2018-01-01 05:26:00	3.35508		2017-12-29 05:26:00	7343.63	9165.48	17856.3		2017-12-31 05:26:00	7340.97	9572.23	17633.9		2017-12-31 05:26:00	7267.56	8955.05	17800		2017-12-31 05:26:00	7211.03	8792.86	17910.1		326	2017-01-01 05:26:00	2017-01-01 05:26:00		121326	2017-03-26 06:06:00	2017-03-26 07:06:00		2017-01-01 05:26:00	18.4798	964.901		2018-01-01 05:26:00	24.6097	0
2017-01-01 05:27:00	386.869			2018-01-01 05:27:00	357.829		2018-01-01 05:27:00	379.302		2017-01-01 05:27:00	3.38433	2018-01-01 05:27:00	3.36071		2017-12-29 05:27:00	7367.28	9170.37	17876.4		2017-12-31 05:27:00	7340.97	9572.23	17633.9		2017-12-31 05:27:00	7267.56	8955.05	17800		2017-12-31 05:27:00	7211.03	8792.86	17910.1		327	2017-01-01 05:27:00	2017-01-01 05:27:00		121327	2017-03-26 06:07:00	2017-03-26 07:07:00		2017-01-01 05:27:00	18.288	750.242		2018-01-01 05:27:00	24.7467	0
2017-01-01 05:28:00	386.996			2018-01-01 05:28:00	357.829		2018-01-01 05:28:00	379.051		2017-01-01 05:28:00	3.38479	2018-01-01 05:28:00	3.35828		2017-12-29 05:28:00	7424.05	9178.91	17853.6		2017-12-31 05:28:00	7340.97	9572.23	17633.9		2017-12-31 05:28:00	7267.56	8955.05	17800		2017-12-31 05:28:00	7211.03	8792.86	17910.1		328	2017-01-01 05:28:00	2017-01-01 05:28:00		121328	2017-03-26 06:08:00	2017-03-26 07:08:00		2017-01-01 05:28:00	18.3564	1107.02		2018-01-01 05:28:00	24.7025	0
2017-01-01 05:29:00	387.003			2018-01-01 05:29:00	357.829		2018-01-01 05:29:00	378.402		2017-01-01 05:29:00	3.37824	2018-01-01 05:29:00	3.35201		2017-12-29 05:29:00	7397.73	9178	17797.6		2017-12-31 05:29:00	7340.97	9572.23	17633.9		2017-12-31 05:29:00	7267.56	8955.05	17800		2017-12-31 05:29:00	7211.03	8792.86	17910.1		329	2017-01-01 05:29:00	2017-01-01 05:29:00		121329	2017-03-26 06:09:00	2017-03-26 07:09:00		2017-01-01 05:29:00	18.2893	1208.54		2018-01-01 05:29:00	24.8402	0
2017-01-01 05:30:00	386.872			2018-01-01 05:30:00	357.829		2018-01-01 05:30:00	377.772		2017-01-01 05:30:00	3.37321	2018-01-01 05:30:00	3.34592		2017-12-29 05:30:00	7362.4	9142.29	17810.8		2017-12-31 05:30:00	7340.97	9572.23	17633.9		2017-12-31 05:30:00	7267.56	8955.05	17800		2017-12-31 05:30:00	7211.03	8792.86	17910.1		330	2017-01-01 05:30:00	2017-01-01 05:30:00		121330	2017-03-26 06:10:00	2017-03-26 07:10:00		2017-01-01 05:30:00	18.1419	1036.05		2018-01-01 05:30:00	24.4213	0
2017-01-01 05:31:00	386.69			2018-01-01 05:31:00	357.829		2018-01-01 05:31:00	377.142		2017-01-01 05:31:00	3.3744	2018-01-01 05:31:00	3.33983		2017-12-29 05:31:00	7364.69	9131.61	17812.1		2017-12-31 05:31:00	7340.97	9572.23	17633.9		2017-12-31 05:31:00	7267.56	8955.05	17800		2017-12-31 05:31:00	7211.03	8792.86	17910.1		331	2017-01-01 05:31:00	2017-01-01 05:31:00		121331	2017-03-26 06:11:00	2017-03-26 07:11:00		2017-01-01 05:31:00	18.3175	756.944		2018-01-01 05:31:00	23.9314	0
2017-01-01 05:32:00	386.57			2018-01-01 05:32:00	357.829		2018-01-01 05:32:00	376.569		2017-01-01 05:32:00	3.3787	2018-01-01 05:32:00	3.3343		2017-12-29 05:32:00	7326.47	9145.65	17814.5		2017-12-31 05:32:00	7340.97	9572.23	17633.9		2017-12-31 05:32:00	7267.56	8955.05	17800		2017-12-31 05:32:00	7211.03	8792.86	17910.1		332	2017-01-01 05:32:00	2017-01-01 05:32:00		121332	2017-03-26 06:12:00	2017-03-26 07:12:00		2017-01-01 05:32:00	18.0974	371.618		2018-01-01 05:32:00	24.109	0
2017-01-01 05:33:00	386.515			2018-01-01 05:33:00	357.829		2018-01-01 05:33:00	376.295		2017-01-01 05:33:00	3.382	2018-01-01 05:33:00	3.33164		2017-12-29 05:33:00	7335.47	9150.53	17799.4		2017-12-31 05:33:00	7340.97	9572.23	17633.9		2017-12-31 05:33:00	7267.56	8955.05	17800		2017-12-31 05:33:00	7211.03	8792.86	17910.1		333	2017-01-01 05:33:00	2017-01-01 05:33:00		121333	2017-03-26 06:13:00	2017-03-26 07:13:00		2017-01-01 05:33:00	17.9257	234.651		2018-01-01 05:33:00	24.5989	0
2017-01-01 05:34:00	386.591			2018-01-01 05:34:00	357.829		2018-01-01 05:34:00	376.766		2017-01-01 05:34:00	3.38145	2018-01-01 05:34:00	3.3362		2017-12-29 05:34:00	7329.52	9163.65	17774.3		2017-12-31 05:34:00	7340.97	9572.23	17633.9		2017-12-31 05:34:00	7267.56	8955.05	17800		2017-12-31 05:34:00	7211.03	8792.86	17910.1		334	2017-01-01 05:34:00	2017-01-01 05:34:00		121334	2017-03-26 06:14:00	2017-03-26 07:14:00		2017-01-01 05:34:00	18.3229	839.452		2018-01-01 05:34:00	24.7748	0
2017-01-01 05:35:00	386.752			2018-01-01 05:35:00	357.829		2018-01-01 05:35:00	377.718		2017-01-01 05:35:00	3.37925	2018-01-01 05:35:00	3.3454		2017-12-29 05:35:00	7316.47	9182.88	17789.5		2017-12-31 05:35:00	7340.97	9572.23	17633.9		2017-12-31 05:35:00	7267.56	8955.05	17800		2017-12-31 05:35:00	7211.03	8792.86	17910.1		335	2017-01-01 05:35:00	2017-01-01 05:35:00		121335	2017-03-26 06:15:00	2017-03-26 07:15:00		2017-01-01 05:35:00	18.4041	822.323		2018-01-01 05:35:00	24.6319	0
2017-01-01 05:36:00	386.8			2018-01-01 05:36:00	357.829		2018-01-01 05:36:00	378.767		2017-01-01 05:36:00	3.38007	2018-01-01 05:36:00	3.35554		2017-12-29 05:36:00	7345.08	9191.42	17783.3		2017-12-31 05:36:00	7340.97	9572.23	17633.9		2017-12-31 05:36:00	7267.56	8955.05	17800		2017-12-31 05:36:00	7211.03	8792.86	17910.1		336	2017-01-01 05:36:00	2017-01-01 05:36:00		121336	2017-03-26 06:16:00	2017-03-26 07:16:00		2017-01-01 05:36:00	18.2674	746.586		2018-01-01 05:36:00	24.7967	0
2017-01-01 05:37:00	386.721			2018-01-01 05:37:00	357.829		2018-01-01 05:37:00	379.43		2017-01-01 05:37:00	3.38218	2018-01-01 05:37:00	3.36195		2017-12-29 05:37:00	7377.58	9184.71	17768.4		2017-12-31 05:37:00	7340.97	9572.23	17633.9		2017-12-31 05:37:00	7267.56	8955.05	17800		2017-12-31 05:37:00	7211.03	8792.86	17910.1		337	2017-01-01 05:37:00	2017-01-01 05:37:00		121337	2017-03-26 06:17:00	2017-03-26 07:17:00		2017-01-01 05:37:00	18.5567	595.647		2018-01-01 05:37:00	24.478	0
2017-01-01 05:38:00	386.632			2018-01-01 05:38:00	357.829		2018-01-01 05:38:00	379.141		2017-01-01 05:38:00	3.38081	2018-01-01 05:38:00	3.35915		2017-12-29 05:38:00	7429.69	9166.4	17799.9		2017-12-31 05:38:00	7340.97	9572.23	17633.9		2017-12-31 05:38:00	7267.56	8955.05	17800		2017-12-31 05:38:00	7211.03	8792.86	17910.1		338	2017-01-01 05:38:00	2017-01-01 05:38:00		121338	2017-03-26 06:18:00	2017-03-26 07:18:00		2017-01-01 05:38:00	18.1781	920.692		2018-01-01 05:38:00	24.2052	0
2017-01-01 05:39:00	386.615			2018-01-01 05:39:00	357.829		2018-01-01 05:39:00	377.966		2017-01-01 05:39:00	3.37916	2018-01-01 05:39:00	3.3478		2017-12-29 05:39:00	7423.21	9145.95	17819.4		2017-12-31 05:39:00	7340.97	9572.23	17633.9		2017-12-31 05:39:00	7267.56	8955.05	17800		2017-12-31 05:39:00	7211.03	8792.86	17910.1		339	2017-01-01 05:39:00	2017-01-01 05:39:00		121339	2017-03-26 06:19:00	2017-03-26 07:19:00		2017-01-01 05:39:00	17.658	816.126		2018-01-01 05:39:00	24.288	0
2017-01-01 05:40:00	386.683			2018-01-01 05:40:00	357.829		2018-01-01 05:40:00	376.441		2017-01-01 05:40:00	3.38067	2018-01-01 05:40:00	3.33306		2017-12-29 05:40:00	7362.33	9125.51	17801.9		2017-12-31 05:40:00	7340.97	9572.23	17633.9		2017-12-31 05:40:00	7267.56	8955.05	17800		2017-12-31 05:40:00	7211.03	8792.86	17910.1		340	2017-01-01 05:40:00	2017-01-01 05:40:00		121340	2017-03-26 06:20:00	2017-03-26 07:20:00		2017-01-01 05:40:00	18.2553	901.921		2018-01-01 05:40:00	24.6212	0
2017-01-01 05:41:00	386.766			2018-01-01 05:41:00	357.829		2018-01-01 05:41:00	375.532		2017-01-01 05:41:00	3.383	2018-01-01 05:41:00	3.32427		2017-12-29 05:41:00	7316.17	9110.96	17795.2		2017-12-31 05:41:00	7340.97	9572.23	17633.9		2017-12-31 05:41:00	7267.56	8955.05	17800		2017-12-31 05:41:00	7211.03	8792.86	17910.1		341	2017-01-01 05:41:00	2017-01-01 05:41:00		121341	2017-03-26 06:21:00	2017-03-26 07:21:00		2017-01-01 05:41:00	18.5107	970.789		2018-01-01 05:41:00	24.7555	0
2017-01-01 05:42:00	386.701			2018-01-01 05:42:00	357.829		2018-01-01 05:42:00	375.835		2017-01-01 05:42:00	3.38264	2018-01-01 05:42:00	3.3272		2017-12-29 05:42:00	7284.66	9105.06	17766.3		2017-12-31 05:42:00	7340.97	9572.23	17633.9		2017-12-31 05:42:00	7267.56	8955.05	17800		2017-12-31 05:42:00	7211.03	8792.86	17910.1		342	2017-01-01 05:42:00	2017-01-01 05:42:00		121342	2017-03-26 06:22:00	2017-03-26 07:22:00		2017-01-01 05:42:00	18.3517	922.661		2018-01-01 05:42:00	24.7555	0
2017-01-01 05:43:00	386.515			2018-01-01 05:43:00	357.829		2018-01-01 05:43:00	376.726		2017-01-01 05:43:00	3.37701	2018-01-01 05:43:00	3.33581		2017-12-29 05:43:00	7339.74	9099.16	17761.3		2017-12-31 05:43:00	7340.97	9572.23	17633.9		2017-12-31 05:43:00	7267.56	8955.05	17800		2017-12-31 05:43:00	7211.03	8792.86	17910.1		343	2017-01-01 05:43:00	2017-01-01 05:43:00		121343	2017-03-26 06:23:00	2017-03-26 07:23:00		2017-01-01 05:43:00	18.736	1043.75		2018-01-01 05:43:00	24.808	0
2017-01-01 05:44:00	386.361			2018-01-01 05:44:00	357.829		2018-01-01 05:44:00	377.516		2017-01-01 05:44:00	3.37174	2018-01-01 05:44:00	3.34345		2017-12-29 05:44:00	7341.04	9116.66	17773.1		2017-12-31 05:44:00	7340.97	9572.23	17633.9		2017-12-31 05:44:00	7267.56	8955.05	17800		2017-12-31 05:44:00	7211.03	8792.86	17910.1		344	2017-01-01 05:44:00	2017-01-01 05:44:00		121344	2017-03-26 06:24:00	2017-03-26 07:24:00		2017-01-01 05:44:00	18.6088	887.626		2018-01-01 05:44:00	24.808	0
2017-01-01 05:45:00	386.299			2018-01-01 05:45:00	357.829		2018-01-01 05:45:00	378.454		2017-01-01 05:45:00	3.37257	2018-01-01 05:45:00	3.35252		2017-12-29 05:45:00	7275.27	9155.72	17766.4		2017-12-31 05:45:00	7340.97	9572.23	17633.9		2017-12-31 05:45:00	7267.56	8955.05	17800		2017-12-31 05:45:00	7211.03	8792.86	17910.1		345	2017-01-01 05:45:00	2017-01-01 05:45:00		121345	2017-03-26 06:25:00	2017-03-26 07:25:00		2017-01-01 05:45:00	18.4476	49.1745		2018-01-01 05:45:00	24.3292	0
2017-01-01 05:46:00	386.32			2018-01-01 05:46:00	357.829		2018-01-01 05:46:00	379.501		2017-01-01 05:46:00	3.3771	2018-01-01 05:46:00	3.36263		2017-12-29 05:46:00	7302.28	9164.57	17799.7		2017-12-31 05:46:00	7340.97	9572.23	17633.9		2017-12-31 05:46:00	7267.56	8955.05	17800		2017-12-31 05:46:00	7211.03	8792.86	17910.1		346	2017-01-01 05:46:00	2017-01-01 05:46:00		121346	2017-03-26 06:26:00	2017-03-26 07:26:00		2017-01-01 05:46:00	18.7551	0		2018-01-01 05:46:00	23.5563	0
2017-01-01 05:47:00	386.398			2018-01-01 05:47:00	357.829		2018-01-01 05:47:00	379.771		2017-01-01 05:47:00	3.38135	2018-01-01 05:47:00	3.36524		2017-12-29 05:47:00	7348.82	9163.65	17815.3		2017-12-31 05:47:00	7340.97	9572.23	17633.9		2017-12-31 05:47:00	7267.56	8955.05	17800		2017-12-31 05:47:00	7211.03	8792.86	17910.1		347	2017-01-01 05:47:00	2017-01-01 05:47:00		121347	2017-03-26 06:27:00	2017-03-26 07:27:00		2017-01-01 05:47:00	18.3511	0		2018-01-01 05:47:00	23.8407	0
2017-01-01 05:48:00	386.529			2018-01-01 05:48:00	357.829		2018-01-01 05:48:00	378.795		2017-01-01 05:48:00	3.38442	2018-01-01 05:48:00	3.35581		2017-12-29 05:48:00	7397.88	9152.97	17847.8		2017-12-31 05:48:00	7340.97	9572.23	17633.9		2017-12-31 05:48:00	7267.56	8955.05	17800		2017-12-31 05:48:00	7211.03	8792.86	17910.1		348	2017-01-01 05:48:00	2017-01-01 05:48:00		121348	2017-03-26 06:28:00	2017-03-26 07:28:00		2017-01-01 05:48:00	18.2401	154.408		2018-01-01 05:48:00	24.6136	0
2017-01-01 05:49:00	386.642			2018-01-01 05:49:00	357.829		2018-01-01 05:49:00	377.398		2017-01-01 05:49:00	3.38685	2018-01-01 05:49:00	3.34231		2017-12-29 05:49:00	7376.21	9120.62	17865.3		2017-12-31 05:49:00	7340.97	9572.23	17633.9		2017-12-31 05:49:00	7267.56	8955.05	17800		2017-12-31 05:49:00	7211.03	8792.86	17910.1		349	2017-01-01 05:49:00	2017-01-01 05:49:00		121349	2017-03-26 06:29:00	2017-03-26 07:29:00		2017-01-01 05:49:00	18.4692	479.911		2018-01-01 05:49:00	25	0
2017-01-01 05:50:00	386.697			2018-01-01 05:50:00	357.829		2018-01-01 05:50:00	376.423		2017-01-01 05:50:00	3.38795	2018-01-01 05:50:00	3.33288		2017-12-29 05:50:00	7363.01	9102.92	17832.9		2017-12-31 05:50:00	7340.97	9572.23	17633.9		2017-12-31 05:50:00	7267.56	8955.05	17800		2017-12-31 05:50:00	7211.03	8792.86	17910.1		350	2017-01-01 05:50:00	2017-01-01 05:50:00		121350	2017-03-26 06:30:00	2017-03-26 07:30:00		2017-01-01 05:50:00	18.5479	894.898		2018-01-01 05:50:00	25	0
2017-01-01 05:51:00	386.666			2018-01-01 05:51:00	357.829		2018-01-01 05:51:00	375.996		2017-01-01 05:51:00	3.38648	2018-01-01 05:51:00	3.32876		2017-12-29 05:51:00	7368.35	9090.41	17811.3		2017-12-31 05:51:00	7340.97	9572.23	17633.9		2017-12-31 05:51:00	7267.56	8955.05	17800		2017-12-31 05:51:00	7211.03	8792.86	17910.1		351	2017-01-01 05:51:00	2017-01-01 05:51:00		121351	2017-03-26 06:31:00	2017-03-26 07:31:00		2017-01-01 05:51:00	18.4787	1093.58		2018-01-01 05:51:00	24.7459	0
2017-01-01 05:52:00	386.622			2018-01-01 05:52:00	357.829		2018-01-01 05:52:00	376.2		2017-01-01 05:52:00	3.38181	2018-01-01 05:52:00	3.33073		2017-12-29 05:52:00	7316.01	9069.96	17804		2017-12-31 05:52:00	7340.97	9572.23	17633.9		2017-12-31 05:52:00	7267.56	8955.05	17800		2017-12-31 05:52:00	7211.03	8792.86	17910.1		352	2017-01-01 05:52:00	2017-01-01 05:52:00		121352	2017-03-26 06:32:00	2017-03-26 07:32:00		2017-01-01 05:52:00	18.3049	1247.81		2018-01-01 05:52:00	24.2376	0
2017-01-01 05:53:00	386.653			2018-01-01 05:53:00	357.829		2018-01-01 05:53:00	376.702		2017-01-01 05:53:00	3.37806	2018-01-01 05:53:00	3.33558		2017-12-29 05:53:00	7265.12	9076.68	17780.1		2017-12-31 05:53:00	7340.97	9572.23	17633.9		2017-12-31 05:53:00	7267.56	8955.05	17800		2017-12-31 05:53:00	7211.03	8792.86	17910.1		353	2017-01-01 05:53:00	2017-01-01 05:53:00		121353	2017-03-26 06:33:00	2017-03-26 07:33:00		2017-01-01 05:53:00	18.258	1254.32		2018-01-01 05:53:00	24.1209	0
2017-01-01 05:54:00	386.74			2018-01-01 05:54:00	357.829		2018-01-01 05:54:00	377.398		2017-01-01 05:54:00	3.37751	2018-01-01 05:54:00	3.34231		2017-12-29 05:54:00	7293.35	9124.59	17803.4		2017-12-31 05:54:00	7340.97	9572.23	17633.9		2017-12-31 05:54:00	7267.56	8955.05	17800		2017-12-31 05:54:00	7211.03	8792.86	17910.1		354	2017-01-01 05:54:00	2017-01-01 05:54:00		121354	2017-03-26 06:34:00	2017-03-26 07:34:00		2017-01-01 05:54:00	18.2458	1255.32		2018-01-01 05:54:00	24.5081	0
2017-01-01 05:55:00	386.853			2018-01-01 05:55:00	357.829		2018-01-01 05:55:00	378.573		2017-01-01 05:55:00	3.37696	2018-01-01 05:55:00	3.35366		2017-12-29 05:55:00	7291.98	9155.72	17816.9		2017-12-31 05:55:00	7340.97	9572.23	17633.9		2017-12-31 05:55:00	7267.56	8955.05	17800		2017-12-31 05:55:00	7211.03	8792.86	17910.1		355	2017-01-01 05:55:00	2017-01-01 05:55:00		121355	2017-03-26 06:35:00	2017-03-26 07:35:00		2017-01-01 05:55:00	18.2571	991.671		2018-01-01 05:55:00	24.1446	0
2017-01-01 05:56:00	386.986			2018-01-01 05:56:00	357.829		2018-01-01 05:56:00	379.932		2017-01-01 05:56:00	3.37243	2018-01-01 05:56:00	3.3668		2017-12-29 05:56:00	7251.93	9159.69	17823.9		2017-12-31 05:56:00	7340.97	9572.23	17633.9		2017-12-31 05:56:00	7267.56	8955.05	17800		2017-12-31 05:56:00	7211.03	8792.86	17910.1		356	2017-01-01 05:56:00	2017-01-01 05:56:00		121356	2017-03-26 06:36:00	2017-03-26 07:36:00		2017-01-01 05:56:00	18.3084	917.507		2018-01-01 05:56:00	23.8464	0
2017-01-01 05:57:00	387.061			2018-01-01 05:57:00	357.829		2018-01-01 05:57:00	380.14		2017-01-01 05:57:00	3.3689	2018-01-01 05:57:00	3.36881		2017-12-29 05:57:00	7288.01	9152.06	17814.5		2017-12-31 05:57:00	7340.97	9572.23	17633.9		2017-12-31 05:57:00	7267.56	8955.05	17800		2017-12-31 05:57:00	7211.03	8792.86	17910.1		357	2017-01-01 05:57:00	2017-01-01 05:57:00		121357	2017-03-26 06:37:00	2017-03-26 07:37:00		2017-01-01 05:57:00	17.9774	193.941		2018-01-01 05:57:00	24.5808	0
2017-01-01 05:58:00	387.037			2018-01-01 05:58:00	357.829		2018-01-01 05:58:00	378.691		2017-01-01 05:58:00	3.3717	2018-01-01 05:58:00	3.3548		2017-12-29 05:58:00	7334.63	9139.24	17793.6		2017-12-31 05:58:00	7340.97	9572.23	17633.9		2017-12-31 05:58:00	7267.56	8955.05	17800		2017-12-31 05:58:00	7211.03	8792.86	17910.1		358	2017-01-01 05:58:00	2017-01-01 05:58:00		121358	2017-03-26 06:38:00	2017-03-26 07:38:00		2017-01-01 05:58:00	18.0457	0		2018-01-01 05:58:00	25	0
2017-01-01 05:59:00	386.941			2018-01-01 05:59:00	357.829		2018-01-01 05:59:00	376.863		2017-01-01 05:59:00	3.37829	2018-01-01 05:59:00	3.33713		2017-12-29 05:59:00	7387.27	9123.67	17798.3		2017-12-31 05:59:00	7340.97	9572.23	17633.9		2017-12-31 05:59:00	7267.56	8955.05	17800		2017-12-31 05:59:00	7211.03	8792.86	17910.1		359	2017-01-01 05:59:00	2017-01-01 05:59:00		121359	2017-03-26 06:39:00	2017-03-26 07:39:00		2017-01-01 05:59:00	18.527	0		2018-01-01 05:59:00	25	0
2017-01-01 06:00:00	386.769			2018-01-01 06:00:00	357.829		2018-01-01 06:00:00	375.736		2017-01-01 06:00:00	3.3863	2018-01-01 06:00:00	3.32624		2017-12-29 06:00:00	7365.38	9102.31	17766.4		2017-12-31 06:00:00	7340.97	9572.23	17633.9		2017-12-31 06:00:00	7267.56	8955.05	17800		2017-12-31 06:00:00	7211.03	8792.86	17910.1		360	2017-01-01 06:00:00	2017-01-01 06:00:00		121360	2017-03-26 06:40:00	2017-03-26 07:40:00		2017-01-01 06:00:00	18.399	0		2018-01-01 06:00:00	25	0
2017-01-01 06:01:00	386.55			2018-01-01 06:01:00	357.829		2018-01-01 06:01:00	375.603		2017-01-01 06:01:00	3.39136	2018-01-01 06:01:00	3.32496		2017-12-29 06:01:00	7324.03	9092.55	17760.5		2017-12-31 06:01:00	7340.97	9572.23	17633.9		2017-12-31 06:01:00	7267.56	8955.05	17800		2017-12-31 06:01:00	7211.03	8792.86	17910.1		361	2017-01-01 06:01:00	2017-01-01 06:01:00		121361	2017-03-26 06:41:00	2017-03-26 07:41:00		2017-01-01 06:01:00	18.3387	0		2018-01-01 06:01:00	25	0
2017-01-01 06:02:00	386.361			2018-01-01 06:02:00	357.829		2018-01-01 06:02:00	376.063		2017-01-01 06:02:00	3.39369	2018-01-01 06:02:00	3.3294		2017-12-29 06:02:00	7306.17	9067.83	17774		2017-12-31 06:02:00	7340.97	9572.23	17633.9		2017-12-31 06:02:00	7267.56	8955.05	17800		2017-12-31 06:02:00	7211.03	8792.86	17910.1		362	2017-01-01 06:02:00	2017-01-01 06:02:00		121362	2017-03-26 06:42:00	2017-03-26 07:42:00		2017-01-01 06:02:00	18.4205	450.402		2018-01-01 06:02:00	24.4297	0
2017-01-01 06:03:00	386.265			2018-01-01 06:03:00	357.829		2018-01-01 06:03:00	376.863		2017-01-01 06:03:00	3.39591	2018-01-01 06:03:00	3.33713		2017-12-29 06:03:00	7254.98	9075.46	17773.7		2017-12-31 06:03:00	7340.97	9572.23	17633.9		2017-12-31 06:03:00	7267.56	8955.05	17800		2017-12-31 06:03:00	7211.03	8792.86	17910.1		363	2017-01-01 06:03:00	2017-01-01 06:03:00		121363	2017-03-26 06:43:00	2017-03-26 07:43:00		2017-01-01 06:03:00	17.9648	973.296		2018-01-01 06:03:00	24.1917	0
2017-01-01 06:04:00	386.292			2018-01-01 06:04:00	357.829		2018-01-01 06:04:00	377.952		2017-01-01 06:04:00	3.39523	2018-01-01 06:04:00	3.34766		2017-12-29 06:04:00	7254.83	9137.1	17784.1		2017-12-31 06:04:00	7340.97	9572.23	17633.9		2017-12-31 06:04:00	7267.56	8955.05	17800		2017-12-31 06:04:00	7211.03	8792.86	17910.1		364	2017-01-01 06:04:00	2017-01-01 06:04:00		121364	2017-03-26 06:44:00	2017-03-26 07:44:00		2017-01-01 06:04:00	17.5647	1398.11		2018-01-01 06:04:00	24.3441	0
2017-01-01 06:05:00	386.368			2018-01-01 06:05:00	357.829		2018-01-01 06:05:00	379.155		2017-01-01 06:05:00	3.38708	2018-01-01 06:05:00	3.35929		2017-12-29 06:05:00	7283.13	9190.81	17820.7		2017-12-31 06:05:00	7340.97	9572.23	17633.9		2017-12-31 06:05:00	7267.56	8955.05	17800		2017-12-31 06:05:00	7211.03	8792.86	17910.1		365	2017-01-01 06:05:00	2017-01-01 06:05:00		121365	2017-03-26 06:45:00	2017-03-26 07:45:00		2017-01-01 06:05:00	17.8941	1623.51		2018-01-01 06:05:00	24.3708	0
2017-01-01 06:06:00	386.453			2018-01-01 06:06:00	357.829		2018-01-01 06:06:00	380.026		2017-01-01 06:06:00	3.37467	2018-01-01 06:06:00	3.36771		2017-12-29 06:06:00	7267.57	9216.14	17818.8		2017-12-31 06:06:00	7340.97	9572.23	17633.9		2017-12-31 06:06:00	7267.56	8955.05	17800		2017-12-31 06:06:00	7211.03	8792.86	17910.1		366	2017-01-01 06:06:00	2017-01-01 06:06:00		121366	2017-03-26 06:46:00	2017-03-26 07:46:00		2017-01-01 06:06:00	18.3038	1604.59		2018-01-01 06:06:00	24.3281	0
2017-01-01 06:07:00	386.649			2018-01-01 06:07:00	357.829		2018-01-01 06:07:00	379.648		2017-01-01 06:07:00	3.36863	2018-01-01 06:07:00	3.36405		2017-12-29 06:07:00	7277.18	9207.29	17787.6		2017-12-31 06:07:00	7340.97	9572.23	17633.9		2017-12-31 06:07:00	7267.56	8955.05	17800		2017-12-31 06:07:00	7211.03	8792.86	17910.1		367	2017-01-01 06:07:00	2017-01-01 06:07:00		121367	2017-03-26 06:47:00	2017-03-26 07:47:00		2017-01-01 06:07:00	18.5407	1124.22		2018-01-01 06:07:00	24.5394	0
2017-01-01 06:08:00	386.879			2018-01-01 06:08:00	357.829		2018-01-01 06:08:00	378.194		2017-01-01 06:08:00	3.37138	2018-01-01 06:08:00	3.35		2017-12-29 06:08:00	7327.15	9181.05	17771.3		2017-12-31 06:08:00	7340.97	9572.23	17633.9		2017-12-31 06:08:00	7267.56	8955.05	17800		2017-12-31 06:08:00	7211.03	8792.86	17910.1		368	2017-01-01 06:08:00	2017-01-01 06:08:00		121368	2017-03-26 06:48:00	2017-03-26 07:48:00		2017-01-01 06:08:00	18.6612	404.429		2018-01-01 06:08:00	25	0
2017-01-01 06:09:00	387.089			2018-01-01 06:09:00	357.829		2018-01-01 06:09:00	376.64		2017-01-01 06:09:00	3.37893	2018-01-01 06:09:00	3.33498		2017-12-29 06:09:00	7319.07	9147.17	17734.8		2017-12-31 06:09:00	7340.97	9572.23	17633.9		2017-12-31 06:09:00	7267.56	8955.05	17800		2017-12-31 06:09:00	7211.03	8792.86	17910.1		369	2017-01-01 06:09:00	2017-01-01 06:09:00		121369	2017-03-26 06:49:00	2017-03-26 07:49:00		2017-01-01 06:09:00	18.6998	0		2018-01-01 06:09:00	24.742	0
2017-01-01 06:10:00	387.336			2018-01-01 06:10:00	357.829		2018-01-01 06:10:00	375.537		2017-01-01 06:10:00	3.38699	2018-01-01 06:10:00	3.32432		2017-12-29 06:10:00	7309.22	9107.19	17721.5		2017-12-31 06:10:00	7340.97	9572.23	17633.9		2017-12-31 06:10:00	7267.56	8955.05	17800		2017-12-31 06:10:00	7211.03	8792.86	17910.1		370	2017-01-01 06:10:00	2017-01-01 06:10:00		121370	2017-03-26 06:50:00	2017-03-26 07:50:00		2017-01-01 06:10:00	18.7284	0		2018-01-01 06:10:00	24.3408	0
2017-01-01 06:11:00	387.542			2018-01-01 06:11:00	357.829		2018-01-01 06:11:00	375.409		2017-01-01 06:11:00	3.39124	2018-01-01 06:11:00	3.32308		2017-12-29 06:11:00	7314.18	9079.73	17728.6		2017-12-31 06:11:00	7340.97	9572.23	17633.9		2017-12-31 06:11:00	7267.56	8955.05	17800		2017-12-31 06:11:00	7211.03	8792.86	17910.1		371	2017-01-01 06:11:00	2017-01-01 06:11:00		121371	2017-03-26 06:51:00	2017-03-26 07:51:00		2017-01-01 06:11:00	18.7402	363.966		2018-01-01 06:11:00	23.9254	0
2017-01-01 06:12:00	387.655			2018-01-01 06:12:00	357.829		2018-01-01 06:12:00	376.1		2017-01-01 06:12:00	3.39353	2018-01-01 06:12:00	3.32976		2017-12-29 06:12:00	7275.58	9082.78	17745		2017-12-31 06:12:00	7340.97	9572.23	17633.9		2017-12-31 06:12:00	7267.56	8955.05	17800		2017-12-31 06:12:00	7211.03	8792.86	17910.1		372	2017-01-01 06:12:00	2017-01-01 06:12:00		121372	2017-03-26 06:52:00	2017-03-26 07:52:00		2017-01-01 06:12:00	18.6395	612.416		2018-01-01 06:12:00	24.3265	0
2017-01-01 06:13:00	387.707			2018-01-01 06:13:00	357.829		2018-01-01 06:13:00	376.996		2017-01-01 06:13:00	3.39454	2018-01-01 06:13:00	3.33842		2017-12-29 06:13:00	7234.84	9102.31	17808		2017-12-31 06:13:00	7340.97	9572.23	17633.9		2017-12-31 06:13:00	7267.56	8955.05	17800		2017-12-31 06:13:00	7211.03	8792.86	17910.1		373	2017-01-01 06:13:00	2017-01-01 06:13:00		121373	2017-03-26 06:53:00	2017-03-26 07:53:00		2017-01-01 06:13:00	18.5098	1030.56		2018-01-01 06:13:00	25	0
2017-01-01 06:14:00	387.652			2018-01-01 06:14:00	357.829		2018-01-01 06:14:00	377.857		2017-01-01 06:14:00	3.39239	2018-01-01 06:14:00	3.34675		2017-12-29 06:14:00	7264.9	9127.64	17897.9		2017-12-31 06:14:00	7340.97	9572.23	17633.9		2017-12-31 06:14:00	7267.56	8955.05	17800		2017-12-31 06:14:00	7211.03	8792.86	17910.1		374	2017-01-01 06:14:00	2017-01-01 06:14:00		121374	2017-03-26 06:54:00	2017-03-26 07:54:00		2017-01-01 06:14:00	18.5197	1257.54		2018-01-01 06:14:00	24.3317	0
2017-01-01 06:15:00	387.562			2018-01-01 06:15:00	357.829		2018-01-01 06:15:00	378.757		2017-01-01 06:15:00	3.38772	2018-01-01 06:15:00	3.35544		2017-12-29 06:15:00	7312.58	9150.07	17911.4		2017-12-31 06:15:00	7340.97	9572.23	17633.9		2017-12-31 06:15:00	7267.56	8955.05	17800		2017-12-31 06:15:00	7211.03	8792.86	17910.1		375	2017-01-01 06:15:00	2017-01-01 06:15:00		121375	2017-03-26 06:55:00	2017-03-26 07:55:00		2017-01-01 06:15:00	18.4596	1389.22		2018-01-01 06:15:00	24.0351	0
2017-01-01 06:16:00	387.449			2018-01-01 06:16:00	357.829		2018-01-01 06:16:00	379.662		2017-01-01 06:16:00	3.38232	2018-01-01 06:16:00	3.36419		2017-12-29 06:16:00	7306.32	9167.47	17889.2		2017-12-31 06:16:00	7340.97	9572.23	17633.9		2017-12-31 06:16:00	7267.56	8955.05	17800		2017-12-31 06:16:00	7211.03	8792.86	17910.1		376	2017-01-01 06:16:00	2017-01-01 06:16:00		121376	2017-03-26 06:56:00	2017-03-26 07:56:00		2017-01-01 06:16:00	18.494	1432.41		2018-01-01 06:16:00	23.9645	0
2017-01-01 06:17:00	387.346			2018-01-01 06:17:00	357.829		2018-01-01 06:17:00	380.107		2017-01-01 06:17:00	3.37897	2018-01-01 06:17:00	3.36849		2017-12-29 06:17:00	7329.29	9181.96	17861.5		2017-12-31 06:17:00	7340.97	9572.23	17633.9		2017-12-31 06:17:00	7267.56	8955.05	17800		2017-12-31 06:17:00	7211.03	8792.86	17910.1		377	2017-01-01 06:17:00	2017-01-01 06:17:00		121377	2017-03-26 06:57:00	2017-03-26 07:57:00		2017-01-01 06:17:00	18.7202	1403.13		2018-01-01 06:17:00	24.1238	0
2017-01-01 06:18:00	387.35			2018-01-01 06:18:00	357.829		2018-01-01 06:18:00	379.368		2017-01-01 06:18:00	3.37806	2018-01-01 06:18:00	3.36135		2017-12-29 06:18:00	7387.5	9187.76	17798.2		2017-12-31 06:18:00	7340.97	9572.23	17633.9		2017-12-31 06:18:00	7267.56	8955.05	17800		2017-12-31 06:18:00	7211.03	8792.86	17910.1		378	2017-01-01 06:18:00	2017-01-01 06:18:00		121378	2017-03-26 06:58:00	2017-03-26 07:58:00		2017-01-01 06:18:00	18.48	1055.91		2018-01-01 06:18:00	24.7711	0
2017-01-01 06:19:00	387.425			2018-01-01 06:19:00	357.829		2018-01-01 06:19:00	377.928		2017-01-01 06:19:00	3.37723	2018-01-01 06:19:00	3.34743		2017-12-29 06:19:00	7401.24	9164.57	17750.6		2017-12-31 06:19:00	7340.97	9572.23	17633.9		2017-12-31 06:19:00	7267.56	8955.05	17800		2017-12-31 06:19:00	7211.03	8792.86	17910.1		379	2017-01-01 06:19:00	2017-01-01 06:19:00		121379	2017-03-26 06:59:00	2017-03-26 07:59:00		2017-01-01 06:19:00	18.1962	747.414		2018-01-01 06:19:00	24.8627	0
2017-01-01 06:20:00	387.525			2018-01-01 06:20:00	357.829		2018-01-01 06:20:00	376.721		2017-01-01 06:20:00	3.37897	2018-01-01 06:20:00	3.33576		2017-12-29 06:20:00	7348.9	9141.38	17696.7		2017-12-31 06:20:00	7340.97	9572.23	17633.9		2017-12-31 06:20:00	7267.56	8955.05	17800		2017-12-31 06:20:00	7211.03	8792.86	17910.1		380	2017-01-01 06:20:00	2017-01-01 06:20:00		121380	2017-03-26 07:00:00	2017-03-26 08:00:00		2017-01-01 06:20:00	18.3675	466.594		2018-01-01 06:20:00	24.9543	0
2017-01-01 06:21:00	387.566			2018-01-01 06:21:00	357.829		2018-01-01 06:21:00	376.086		2017-01-01 06:21:00	3.38561	2018-01-01 06:21:00	3.32963		2017-12-29 06:21:00	7288.93	9142.29	17711		2017-12-31 06:21:00	7340.97	9572.23	17633.9		2017-12-31 06:21:00	7267.56	8955.05	17800		2017-12-31 06:21:00	7211.03	8792.86	17910.1		381	2017-01-01 06:21:00	2017-01-01 06:21:00		121381	2017-03-26 07:01:00	2017-03-26 08:01:00		2017-01-01 06:21:00	18.4459	0		2018-01-01 06:21:00	24.5606	0
2017-01-01 06:22:00	387.466			2018-01-01 06:22:00	357.829		2018-01-01 06:22:00	376.28		2017-01-01 06:22:00	3.39349	2018-01-01 06:22:00	3.3315		2017-12-29 06:22:00	7237.28	9126.73	17736		2017-12-31 06:22:00	7340.97	9572.23	17633.9		2017-12-31 06:22:00	7267.56	8955.05	17800		2017-12-31 06:22:00	7211.03	8792.86	17910.1		382	2017-01-01 06:22:00	2017-01-01 06:22:00		121382	2017-03-26 07:02:00	2017-03-26 08:02:00		2017-01-01 06:22:00	18.4972	398.53		2018-01-01 06:22:00	24.4171	0
2017-01-01 06:23:00	387.274			2018-01-01 06:23:00	357.829		2018-01-01 06:23:00	377.057		2017-01-01 06:23:00	3.39619	2018-01-01 06:23:00	3.33901		2017-12-29 06:23:00	7223.09	9112.08	17775.7		2017-12-31 06:23:00	7340.97	9572.23	17633.9		2017-12-31 06:23:00	7267.56	8955.05	17800		2017-12-31 06:23:00	7211.03	8792.86	17910.1		383	2017-01-01 06:23:00	2017-01-01 06:23:00		121383	2017-03-26 07:03:00	2017-03-26 08:03:00		2017-01-01 06:23:00	18.4261	1227.31		2018-01-01 06:23:00	24.8566	0
2017-01-01 06:24:00	387.109			2018-01-01 06:24:00	357.829		2018-01-01 06:24:00	377.981		2017-01-01 06:24:00	3.39188	2018-01-01 06:24:00	3.34794		2017-12-29 06:24:00	7224.61	9135.27	17827		2017-12-31 06:24:00	7340.97	9572.23	17633.9		2017-12-31 06:24:00	7267.56	8955.05	17800		2017-12-31 06:24:00	7211.03	8792.86	17910.1		384	2017-01-01 06:24:00	2017-01-01 06:24:00		121384	2017-03-26 07:04:00	2017-03-26 08:04:00		2017-01-01 06:24:00	18.0442	1424.18		2018-01-01 06:24:00	25	0
2017-01-01 06:25:00	387.054			2018-01-01 06:25:00	357.829		2018-01-01 06:25:00	378.767		2017-01-01 06:25:00	3.38717	2018-01-01 06:25:00	3.35554		2017-12-29 06:25:00	7231.63	9168.23	17875.9		2017-12-31 06:25:00	7340.97	9572.23	17633.9		2017-12-31 06:25:00	7267.56	8955.05	17800		2017-12-31 06:25:00	7211.03	8792.86	17910.1		385	2017-01-01 06:25:00	2017-01-01 06:25:00		121385	2017-03-26 07:05:00	2017-03-26 08:05:00		2017-01-01 06:25:00	18.0514	1518.1		2018-01-01 06:25:00	24.7244	0
2017-01-01 06:26:00	387.133			2018-01-01 06:26:00	357.829		2018-01-01 06:26:00	379.169		2017-01-01 06:26:00	3.38438	2018-01-01 06:26:00	3.35943		2017-12-29 06:26:00	7282.98	9162.43	17897.3		2017-12-31 06:26:00	7340.97	9572.23	17633.9		2017-12-31 06:26:00	7267.56	8955.05	17800		2017-12-31 06:26:00	7211.03	8792.86	17910.1		386	2017-01-01 06:26:00	2017-01-01 06:26:00		121386	2017-03-26 07:06:00	2017-03-26 08:06:00		2017-01-01 06:26:00	18.3896	1785.59		2018-01-01 06:26:00	23.9964	0
2017-01-01 06:27:00	387.305			2018-01-01 06:27:00	357.829		2018-01-01 06:27:00	379.084		2017-01-01 06:27:00	3.38058	2018-01-01 06:27:00	3.3586		2017-12-29 06:27:00	7358.59	9145.95	17890.2		2017-12-31 06:27:00	7340.97	9572.23	17633.9		2017-12-31 06:27:00	7267.56	8955.05	17800		2017-12-31 06:27:00	7211.03	8792.86	17910.1		387	2017-01-01 06:27:00	2017-01-01 06:27:00		121387	2017-03-26 07:07:00	2017-03-26 08:07:00		2017-01-01 06:27:00	18.4734	1715.22		2018-01-01 06:27:00	23.6934	0
2017-01-01 06:28:00	387.511			2018-01-01 06:28:00	357.829		2018-01-01 06:28:00	378.165		2017-01-01 06:28:00	3.37389	2018-01-01 06:28:00	3.34972		2017-12-29 06:28:00	7448.92	9145.04	17862.1		2017-12-31 06:28:00	7340.97	9572.23	17633.9		2017-12-31 06:28:00	7267.56	8955.05	17800		2017-12-31 06:28:00	7211.03	8792.86	17910.1		388	2017-01-01 06:28:00	2017-01-01 06:28:00		121388	2017-03-26 07:08:00	2017-03-26 08:08:00		2017-01-01 06:28:00	18.3978	1634.43		2018-01-01 06:28:00	23.9923	0
2017-01-01 06:29:00	387.676			2018-01-01 06:29:00	357.829		2018-01-01 06:29:00	376.508		2017-01-01 06:29:00	3.36867	2018-01-01 06:29:00	3.3337		2017-12-29 06:29:00	7451.29	9138.32	17802.9		2017-12-31 06:29:00	7340.97	9572.23	17633.9		2017-12-31 06:29:00	7267.56	8955.05	17800		2017-12-31 06:29:00	7211.03	8792.86	17910.1		389	2017-01-01 06:29:00	2017-01-01 06:29:00		121389	2017-03-26 07:09:00	2017-03-26 08:09:00		2017-01-01 06:29:00	18.1621	1173.52		2018-01-01 06:29:00	24.2172	0
2017-01-01 06:30:00	387.823			2018-01-01 06:30:00	357.829		2018-01-01 06:30:00	375.224		2017-01-01 06:30:00	3.37229	2018-01-01 06:30:00	3.32129		2017-12-29 06:30:00	7374.15	9117.88	17737.9		2017-12-31 06:30:00	7340.97	9572.23	17633.9		2017-12-31 06:30:00	7267.56	8955.05	17800		2017-12-31 06:30:00	7211.03	8792.86	17910.1		390	2017-01-01 06:30:00	2017-01-01 06:30:00		121390	2017-03-26 07:10:00	2017-03-26 08:10:00		2017-01-01 06:30:00	17.7079	389.326		2018-01-01 06:30:00	24.6464	0
2017-01-01 06:31:00	387.961			2018-01-01 06:31:00	357.829		2018-01-01 06:31:00	375.329		2017-01-01 06:31:00	3.38364	2018-01-01 06:31:00	3.3223		2017-12-29 06:31:00	7309.68	9112.08	17708.6		2017-12-31 06:31:00	7340.97	9572.23	17633.9		2017-12-31 06:31:00	7267.56	8955.05	17800		2017-12-31 06:31:00	7211.03	8792.86	17910.1		391	2017-01-01 06:31:00	2017-01-01 06:31:00		121391	2017-03-26 07:11:00	2017-03-26 08:11:00		2017-01-01 06:31:00	17.8517	0		2018-01-01 06:31:00	24.9817	0
2017-01-01 06:32:00	387.967			2018-01-01 06:32:00	357.829		2018-01-01 06:32:00	376.612		2017-01-01 06:32:00	3.39339	2018-01-01 06:32:00	3.33471		2017-12-29 06:32:00	7245.44	9114.82	17745.7		2017-12-31 06:32:00	7340.97	9572.23	17633.9		2017-12-31 06:32:00	7267.56	8955.05	17800		2017-12-31 06:32:00	7211.03	8792.86	17910.1		392	2017-01-01 06:32:00	2017-01-01 06:32:00		121392	2017-03-26 07:12:00	2017-03-26 08:12:00		2017-01-01 06:32:00	18.3658	552.275		2018-01-01 06:32:00	24.9817	0
2017-01-01 06:33:00	387.796			2018-01-01 06:33:00	357.829		2018-01-01 06:33:00	378.284		2017-01-01 06:33:00	3.39385	2018-01-01 06:33:00	3.35087		2017-12-29 06:33:00	7219.96	9137.1	17757.3		2017-12-31 06:33:00	7340.97	9572.23	17633.9		2017-12-31 06:33:00	7267.56	8955.05	17800		2017-12-31 06:33:00	7211.03	8792.86	17910.1		393	2017-01-01 06:33:00	2017-01-01 06:33:00		121393	2017-03-26 07:13:00	2017-03-26 08:13:00		2017-01-01 06:33:00	18.3812	1156.97		2018-01-01 06:33:00	24.5953	0
2017-01-01 06:34:00	387.617			2018-01-01 06:34:00	357.829		2018-01-01 06:34:00	379.79		2017-01-01 06:34:00	3.38877	2018-01-01 06:34:00	3.36542		2017-12-29 06:34:00	7207.22	9178	17807.1		2017-12-31 06:34:00	7340.97	9572.23	17633.9		2017-12-31 06:34:00	7267.56	8955.05	17800		2017-12-31 06:34:00	7211.03	8792.86	17910.1		394	2017-01-01 06:34:00	2017-01-01 06:34:00		121394	2017-03-26 07:14:00	2017-03-26 08:14:00		2017-01-01 06:34:00	18.4539	1284.2		2018-01-01 06:34:00	24.2651	0
2017-01-01 06:35:00	387.466			2018-01-01 06:35:00	357.829		2018-01-01 06:35:00	380.448		2017-01-01 06:35:00	3.38451	2018-01-01 06:35:00	3.37179		2017-12-29 06:35:00	7206.45	9197.53	17815.1		2017-12-31 06:35:00	7340.97	9572.23	17633.9		2017-12-31 06:35:00	7267.56	8955.05	17800		2017-12-31 06:35:00	7211.03	8792.86	17910.1		395	2017-01-01 06:35:00	2017-01-01 06:35:00		121395	2017-03-26 07:15:00	2017-03-26 08:15:00		2017-01-01 06:35:00	18.4402	1538.81		2018-01-01 06:35:00	24.0307	0
2017-01-01 06:36:00	387.26			2018-01-01 06:36:00	357.829		2018-01-01 06:36:00	380.235		2017-01-01 06:36:00	3.38158	2018-01-01 06:36:00	3.36973		2017-12-29 06:36:00	7252.31	9192.64	17822.2		2017-12-31 06:36:00	7340.97	9572.23	17633.9		2017-12-31 06:36:00	7267.56	8955.05	17800		2017-12-31 06:36:00	7211.03	8792.86	17910.1		396	2017-01-01 06:36:00	2017-01-01 06:36:00		121396	2017-03-26 07:16:00	2017-03-26 08:16:00		2017-01-01 06:36:00	18.3353	1541.15		2018-01-01 06:36:00	23.9555	0
2017-01-01 06:37:00	387.02			2018-01-01 06:37:00	357.829		2018-01-01 06:37:00	379.335		2017-01-01 06:37:00	3.37829	2018-01-01 06:37:00	3.36103		2017-12-29 06:37:00	7313.95	9154.8	17800.4		2017-12-31 06:37:00	7340.97	9572.23	17633.9		2017-12-31 06:37:00	7267.56	8955.05	17800		2017-12-31 06:37:00	7211.03	8792.86	17910.1		397	2017-01-01 06:37:00	2017-01-01 06:37:00		121397	2017-03-26 07:17:00	2017-03-26 08:17:00		2017-01-01 06:37:00	18.5819	1568.37		2018-01-01 06:37:00	24.4232	0
2017-01-01 06:38:00	386.869			2018-01-01 06:38:00	357.829		2018-01-01 06:38:00	377.488		2017-01-01 06:38:00	3.3716	2018-01-01 06:38:00	3.34318		2017-12-29 06:38:00	7394.52	9113.91	17788.2		2017-12-31 06:38:00	7340.97	9572.23	17633.9		2017-12-31 06:38:00	7267.56	8955.05	17800		2017-12-31 06:38:00	7211.03	8792.86	17910.1		398	2017-01-01 06:38:00	2017-01-01 06:38:00		121398	2017-03-26 07:18:00	2017-03-26 08:18:00		2017-01-01 06:38:00	18.3952	1480.08		2018-01-01 06:38:00	24.7142	0
2017-01-01 06:39:00	386.91			2018-01-01 06:39:00	357.829		2018-01-01 06:39:00	375.404		2017-01-01 06:39:00	3.36634	2018-01-01 06:39:00	3.32303		2017-12-29 06:39:00	7390.86	9087.36	17775.7		2017-12-31 06:39:00	7340.97	9572.23	17633.9		2017-12-31 06:39:00	7267.56	8955.05	17800		2017-12-31 06:39:00	7211.03	8792.86	17910.1		399	2017-01-01 06:39:00	2017-01-01 06:39:00		121399	2017-03-26 07:19:00	2017-03-26 08:19:00		2017-01-01 06:39:00	17.9477	862.846		2018-01-01 06:39:00	24.8286	0
2017-01-01 06:40:00	387.082			2018-01-01 06:40:00	357.829		2018-01-01 06:40:00	374.254		2017-01-01 06:40:00	3.36922	2018-01-01 06:40:00	3.31191		2017-12-29 06:40:00	7335.55	9074.85	17764.1		2017-12-31 06:40:00	7340.97	9572.23	17633.9		2017-12-31 06:40:00	7267.56	8955.05	17800		2017-12-31 06:40:00	7211.03	8792.86	17910.1		400	2017-01-01 06:40:00	2017-01-01 06:40:00		121400	2017-03-26 07:20:00	2017-03-26 08:20:00		2017-01-01 06:40:00	18.3517	128.781		2018-01-01 06:40:00	24.9429	0
2017-01-01 06:41:00	387.353			2018-01-01 06:41:00	357.829		2018-01-01 06:41:00	374.457		2017-01-01 06:41:00	3.37929	2018-01-01 06:41:00	3.31388		2017-12-29 06:41:00	7317.92	9068.13	17778.9		2017-12-31 06:41:00	7340.97	9572.23	17633.9		2017-12-31 06:41:00	7267.56	8955.05	17800		2017-12-31 06:41:00	7211.03	8792.86	17910.1		401	2017-01-01 06:41:00	2017-01-01 06:41:00		121401	2017-03-26 07:21:00	2017-03-26 08:21:00		2017-01-01 06:41:00	18.5399	0		2018-01-01 06:41:00	24.8968	0
2017-01-01 06:42:00	387.542			2018-01-01 06:42:00	357.829		2018-01-01 06:42:00	375.812		2017-01-01 06:42:00	3.39033	2018-01-01 06:42:00	3.32697		2017-12-29 06:42:00	7279.16	9076.98	17815.5		2017-12-31 06:42:00	7340.97	9572.23	17633.9		2017-12-31 06:42:00	7267.56	8955.05	17800		2017-12-31 06:42:00	7211.03	8792.86	17910.1		402	2017-01-01 06:42:00	2017-01-01 06:42:00		121402	2017-03-26 07:22:00	2017-03-26 08:22:00		2017-01-01 06:42:00	18.2817	160.084		2018-01-01 06:42:00	24.8148	0
2017-01-01 06:43:00	387.556			2018-01-01 06:43:00	357.829		2018-01-01 06:43:00	377.611		2017-01-01 06:43:00	3.39335	2018-01-01 06:43:00	3.34437		2017-12-29 06:43:00	7268.41	9099.26	17825.1		2017-12-31 06:43:00	7340.97	9572.23	17633.9		2017-12-31 06:43:00	7267.56	8955.05	17800		2017-12-31 06:43:00	7211.03	8792.86	17910.1		403	2017-01-01 06:43:00	2017-01-01 06:43:00		121403	2017-03-26 07:23:00	2017-03-26 08:23:00		2017-01-01 06:43:00	18.3599	850.136		2018-01-01 06:43:00	24.6067	0
2017-01-01 06:44:00	387.466			2018-01-01 06:44:00	357.829		2018-01-01 06:44:00	379.344		2017-01-01 06:44:00	3.38905	2018-01-01 06:44:00	3.36112		2017-12-29 06:44:00	7281.68	9128.25	17840.8		2017-12-31 06:44:00	7340.97	9572.23	17633.9		2017-12-31 06:44:00	7267.56	8955.05	17800		2017-12-31 06:44:00	7211.03	8792.86	17910.1		404	2017-01-01 06:44:00	2017-01-01 06:44:00		121404	2017-03-26 07:24:00	2017-03-26 08:24:00		2017-01-01 06:44:00	18.365	1148.14		2018-01-01 06:44:00	24.6887	0
2017-01-01 06:45:00	387.332			2018-01-01 06:45:00	357.829		2018-01-01 06:45:00	380.462		2017-01-01 06:45:00	3.38497	2018-01-01 06:45:00	3.37192		2017-12-29 06:45:00	7287.94	9157.55	17841		2017-12-31 06:45:00	7340.97	9572.23	17633.9		2017-12-31 06:45:00	7267.56	8955.05	17800		2017-12-31 06:45:00	7211.03	8792.86	17910.1		405	2017-01-01 06:45:00	2017-01-01 06:45:00		121405	2017-03-26 07:25:00	2017-03-26 08:25:00		2017-01-01 06:45:00	18.4129	1262.14		2018-01-01 06:45:00	24.1362	0
2017-01-01 06:46:00	387.243			2018-01-01 06:46:00	357.829		2018-01-01 06:46:00	380.377		2017-01-01 06:46:00	3.38351	2018-01-01 06:46:00	3.3711		2017-12-29 06:46:00	7294.42	9169.45	17833.5		2017-12-31 06:46:00	7340.97	9572.23	17633.9		2017-12-31 06:46:00	7267.56	8955.05	17800		2017-12-31 06:46:00	7211.03	8792.86	17910.1		406	2017-01-01 06:46:00	2017-01-01 06:46:00		121406	2017-03-26 07:26:00	2017-03-26 08:26:00		2017-01-01 06:46:00	18.8855	1441.6		2018-01-01 06:46:00	24.1362	0
2017-01-01 06:47:00	387.126			2018-01-01 06:47:00	357.829		2018-01-01 06:47:00	379.491		2017-01-01 06:47:00	3.3803	2018-01-01 06:47:00	3.36254		2017-12-29 06:47:00	7316.4	9166.71	17818.6		2017-12-31 06:47:00	7340.97	9572.23	17633.9		2017-12-31 06:47:00	7267.56	8955.05	17800		2017-12-31 06:47:00	7211.03	8792.86	17910.1		407	2017-01-01 06:47:00	2017-01-01 06:47:00		121407	2017-03-26 07:27:00	2017-03-26 08:27:00		2017-01-01 06:47:00	18.8552	1498.78		2018-01-01 06:47:00	25	0
2017-01-01 06:48:00	387.03			2018-01-01 06:48:00	357.829		2018-01-01 06:48:00	378.099		2017-01-01 06:48:00	3.37261	2018-01-01 06:48:00	3.34908		2017-12-29 06:48:00	7370.87	9144.12	17820.3		2017-12-31 06:48:00	7340.97	9572.23	17633.9		2017-12-31 06:48:00	7267.56	8955.05	17800		2017-12-31 06:48:00	7211.03	8792.86	17910.1		408	2017-01-01 06:48:00	2017-01-01 06:48:00		121408	2017-03-26 07:28:00	2017-03-26 08:28:00		2017-01-01 06:48:00	18.444	1411.05		2018-01-01 06:48:00	25	0
2017-01-01 06:49:00	387.061			2018-01-01 06:49:00	357.829		2018-01-01 06:49:00	376.082		2017-01-01 06:49:00	3.36739	2018-01-01 06:49:00	3.32958		2017-12-29 06:49:00	7366.45	9119.71	17793.6		2017-12-31 06:49:00	7340.97	9572.23	17633.9		2017-12-31 06:49:00	7267.56	8955.05	17800		2017-12-31 06:49:00	7211.03	8792.86	17910.1		409	2017-01-01 06:49:00	2017-01-01 06:49:00		121409	2017-03-26 07:29:00	2017-03-26 08:29:00		2017-01-01 06:49:00	18.5125	1108.81		2018-01-01 06:49:00	25	0
2017-01-01 06:50:00	387.147			2018-01-01 06:50:00	357.829		2018-01-01 06:50:00	374.396		2017-01-01 06:50:00	3.36936	2018-01-01 06:50:00	3.31328		2017-12-29 06:50:00	7331.81	9106.28	17824.8		2017-12-31 06:50:00	7340.97	9572.23	17633.9		2017-12-31 06:50:00	7267.56	8955.05	17800		2017-12-31 06:50:00	7211.03	8792.86	17910.1		410	2017-01-01 06:50:00	2017-01-01 06:50:00		121410	2017-03-26 07:30:00	2017-03-26 08:30:00		2017-01-01 06:50:00	18.6666	551.653		2018-01-01 06:50:00	24.9262	0
2017-01-01 06:51:00	387.257			2018-01-01 06:51:00	357.829		2018-01-01 06:51:00	374.192		2017-01-01 06:51:00	3.37517	2018-01-01 06:51:00	3.31132		2017-12-29 06:51:00	7323.42	9109.03	17817		2017-12-31 06:51:00	7340.97	9572.23	17633.9		2017-12-31 06:51:00	7267.56	8955.05	17800		2017-12-31 06:51:00	7211.03	8792.86	17910.1		411	2017-01-01 06:51:00	2017-01-01 06:51:00		121411	2017-03-26 07:31:00	2017-03-26 08:31:00		2017-01-01 06:51:00	18.5481	2.80842		2018-01-01 06:51:00	24.1097	0
2017-01-01 06:52:00	387.336			2018-01-01 06:52:00	357.829		2018-01-01 06:52:00	375.314		2017-01-01 06:52:00	3.37957	2018-01-01 06:52:00	3.32216		2017-12-29 06:52:00	7292.13	9121.54	17819.3		2017-12-31 06:52:00	7340.97	9572.23	17633.9		2017-12-31 06:52:00	7267.56	8955.05	17800		2017-12-31 06:52:00	7211.03	8792.86	17910.1		412	2017-01-01 06:52:00	2017-01-01 06:52:00		121412	2017-03-26 07:32:00	2017-03-26 08:32:00		2017-01-01 06:52:00	18.699	0		2018-01-01 06:52:00	24.1835	0
2017-01-01 06:53:00	387.322			2018-01-01 06:53:00	357.829		2018-01-01 06:53:00	376.906		2017-01-01 06:53:00	3.38177	2018-01-01 06:53:00	3.33755		2017-12-29 06:53:00	7335.24	9138.32	17813.1		2017-12-31 06:53:00	7340.97	9572.23	17633.9		2017-12-31 06:53:00	7267.56	8955.05	17800		2017-12-31 06:53:00	7211.03	8792.86	17910.1		413	2017-01-01 06:53:00	2017-01-01 06:53:00		121413	2017-03-26 07:33:00	2017-03-26 08:33:00		2017-01-01 06:53:00	18.7644	0		2018-01-01 06:53:00	24.4953	0
2017-01-01 06:54:00	387.236			2018-01-01 06:54:00	357.829		2018-01-01 06:54:00	378.53		2017-01-01 06:54:00	3.38598	2018-01-01 06:54:00	3.35325		2017-12-29 06:54:00	7314.18	9172.5	17818.7		2017-12-31 06:54:00	7340.97	9572.23	17633.9		2017-12-31 06:54:00	7267.56	8955.05	17800		2017-12-31 06:54:00	7211.03	8792.86	17910.1		414	2017-01-01 06:54:00	2017-01-01 06:54:00		121414	2017-03-26 07:34:00	2017-03-26 08:34:00		2017-01-01 06:54:00	18.3795	323.627		2018-01-01 06:54:00	24.0605	0
2017-01-01 06:55:00	387.054			2018-01-01 06:55:00	357.829		2018-01-01 06:55:00	380.064		2017-01-01 06:55:00	3.38959	2018-01-01 06:55:00	3.36808		2017-12-29 06:55:00	7241.17	9195.7	17822.6		2017-12-31 06:55:00	7340.97	9572.23	17633.9		2017-12-31 06:55:00	7267.56	8955.05	17800		2017-12-31 06:55:00	7211.03	8792.86	17910.1		415	2017-01-01 06:55:00	2017-01-01 06:55:00		121415	2017-03-26 07:35:00	2017-03-26 08:35:00		2017-01-01 06:55:00	18.6488	835.374		2018-01-01 06:55:00	24.5629	0
2017-01-01 06:56:00	386.886			2018-01-01 06:56:00	357.829		2018-01-01 06:56:00	380.893		2017-01-01 06:56:00	3.38978	2018-01-01 06:56:00	3.37609		2017-12-29 06:56:00	7268.33	9201.5	17834.6		2017-12-31 06:56:00	7340.97	9572.23	17633.9		2017-12-31 06:56:00	7267.56	8955.05	17800		2017-12-31 06:56:00	7211.03	8792.86	17910.1		416	2017-01-01 06:56:00	2017-01-01 06:56:00		121416	2017-03-26 07:36:00	2017-03-26 08:36:00		2017-01-01 06:56:00	18.6589	1209.09		2018-01-01 06:56:00	24.3033	0
2017-01-01 06:57:00	386.845			2018-01-01 06:57:00	357.829		2018-01-01 06:57:00	380.42		2017-01-01 06:57:00	3.38685	2018-01-01 06:57:00	3.37151		2017-12-29 06:57:00	7305.18	9179.22	17792.3		2017-12-31 06:57:00	7340.97	9572.23	17633.9		2017-12-31 06:57:00	7267.56	8955.05	17800		2017-12-31 06:57:00	7211.03	8792.86	17910.1		417	2017-01-01 06:57:00	2017-01-01 06:57:00		121417	2017-03-26 07:37:00	2017-03-26 08:37:00		2017-01-01 06:57:00	18.3116	1350.47		2018-01-01 06:57:00	23.4345	0
2017-01-01 06:58:00	386.865			2018-01-01 06:58:00	357.829		2018-01-01 06:58:00	378.833		2017-01-01 06:58:00	3.38204	2018-01-01 06:58:00	3.35618		2017-12-29 06:58:00	7348.52	9149	17790.3		2017-12-31 06:58:00	7340.97	9572.23	17633.9		2017-12-31 06:58:00	7267.56	8955.05	17800		2017-12-31 06:58:00	7211.03	8792.86	17910.1		418	2017-01-01 06:58:00	2017-01-01 06:58:00		121418	2017-03-26 07:38:00	2017-03-26 08:38:00		2017-01-01 06:58:00	18.5741	1508.82		2018-01-01 06:58:00	24.1289	0
2017-01-01 06:59:00	386.941			2018-01-01 06:59:00	357.829		2018-01-01 06:59:00	376.745		2017-01-01 06:59:00	3.37829	2018-01-01 06:59:00	3.33599		2017-12-29 06:59:00	7293.89	9120.62	17749.6		2017-12-31 06:59:00	7340.97	9572.23	17633.9		2017-12-31 06:59:00	7267.56	8955.05	17800		2017-12-31 06:59:00	7211.03	8792.86	17910.1		419	2017-01-01 06:59:00	2017-01-01 06:59:00		121419	2017-03-26 07:39:00	2017-03-26 08:39:00		2017-01-01 06:59:00	18.8083	1609.88		2018-01-01 06:59:00	24.9592	0
2017-01-01 07:00:00	387.095			2018-01-01 07:00:00	357.829		2018-01-01 07:00:00	375.224		2017-01-01 07:00:00	3.37449	2018-01-01 07:00:00	3.32129		2017-12-29 07:00:00	7283.59	9077.59	17720.1		2017-12-31 07:00:00	7340.97	9572.23	17633.9		2017-12-31 07:00:00	7267.56	8955.05	17800		2017-12-31 07:00:00	7211.03	8792.86	17910.1		420	2017-01-01 07:00:00	2017-01-01 07:00:00		121420	2017-03-26 07:40:00	2017-03-26 08:40:00		2017-01-01 07:00:00	18.7928	1562.24		2018-01-01 07:00:00	24.9388	0
2017-01-01 07:01:00	387.267			2018-01-01 07:01:00	357.829		2018-01-01 07:01:00	374.684		2017-01-01 07:01:00	3.37174	2018-01-01 07:01:00	3.31608		2017-12-29 07:01:00	7324.06	9081.56	17735.7		2017-12-31 07:01:00	7340.97	9572.23	17633.9		2017-12-31 07:01:00	7267.56	8955.05	17800		2017-12-31 07:01:00	7211.03	8792.86	17910.1		421	2017-01-01 07:01:00	2017-01-01 07:01:00		121421	2017-03-26 07:41:00	2017-03-26 08:41:00		2017-01-01 07:01:00	18.9061	1249.63		2018-01-01 07:01:00	24.9796	0
2017-01-01 07:02:00	387.453			2018-01-01 07:02:00	357.829		2018-01-01 07:02:00	375.021		2017-01-01 07:02:00	3.37133	2018-01-01 07:02:00	3.31933		2017-12-29 07:02:00	7275.62	9105.06	17744.3		2017-12-31 07:02:00	7340.97	9572.23	17633.9		2017-12-31 07:02:00	7267.56	8955.05	17800		2017-12-31 07:02:00	7211.03	8792.86	17910.1		422	2017-01-01 07:02:00	2017-01-01 07:02:00		121422	2017-03-26 07:42:00	2017-03-26 08:42:00		2017-01-01 07:02:00	18.481	1056.75		2018-01-01 07:02:00	24.7179	0
2017-01-01 07:03:00	387.614			2018-01-01 07:03:00	357.829		2018-01-01 07:03:00	375.977		2017-01-01 07:03:00	3.37394	2018-01-01 07:03:00	3.32857		2017-12-29 07:03:00	7223.09	9120.62	17790.5		2017-12-31 07:03:00	7340.97	9572.23	17633.9		2017-12-31 07:03:00	7267.56	8955.05	17800		2017-12-31 07:03:00	7211.03	8792.86	17910.1		423	2017-01-01 07:03:00	2017-01-01 07:03:00		121423	2017-03-26 07:43:00	2017-03-26 08:43:00		2017-01-01 07:03:00	18.1365	689.6		2018-01-01 07:03:00	24.3988	0
2017-01-01 07:04:00	387.617			2018-01-01 07:04:00	357.829		2018-01-01 07:04:00	377.27		2017-01-01 07:04:00	3.38012	2018-01-01 07:04:00	3.34107		2017-12-29 07:04:00	7236.97	9145.95	17828.2		2017-12-31 07:04:00	7340.97	9572.23	17633.9		2017-12-31 07:04:00	7267.56	8955.05	17800		2017-12-31 07:04:00	7211.03	8792.86	17910.1		424	2017-01-01 07:04:00	2017-01-01 07:04:00		121424	2017-03-26 07:44:00	2017-03-26 08:44:00		2017-01-01 07:04:00	18.567	569.21		2018-01-01 07:04:00	24.1733	0
2017-01-01 07:05:00	387.542			2018-01-01 07:05:00	357.829		2018-01-01 07:05:00	378.994		2017-01-01 07:05:00	3.38451	2018-01-01 07:05:00	3.35773		2017-12-29 07:05:00	7268.1	9165.48	17850.9		2017-12-31 07:05:00	7340.97	9572.23	17633.9		2017-12-31 07:05:00	7267.56	8955.05	17800		2017-12-31 07:05:00	7211.03	8792.86	17910.1		425	2017-01-01 07:05:00	2017-01-01 07:05:00		121425	2017-03-26 07:45:00	2017-03-26 08:45:00		2017-01-01 07:05:00	18.5943	714.374		2018-01-01 07:05:00	23.7962	0
2017-01-01 07:06:00	387.453			2018-01-01 07:06:00	357.829		2018-01-01 07:06:00	380.86		2017-01-01 07:06:00	3.38364	2018-01-01 07:06:00	3.37577		2017-12-29 07:06:00	7272.98	9161.52	17843		2017-12-31 07:06:00	7340.97	9572.23	17633.9		2017-12-31 07:06:00	7267.56	8955.05	17800		2017-12-31 07:06:00	7211.03	8792.86	17910.1		426	2017-01-01 07:06:00	2017-01-01 07:06:00		121426	2017-03-26 07:46:00	2017-03-26 08:46:00		2017-01-01 07:06:00	18.424	906.051		2018-01-01 07:06:00	24.1108	0
2017-01-01 07:07:00	387.322			2018-01-01 07:07:00	357.829		2018-01-01 07:07:00	381.371		2017-01-01 07:07:00	3.38044	2018-01-01 07:07:00	3.38071		2017-12-29 07:07:00	7318.99	9145.04	17843.6		2017-12-31 07:07:00	7340.97	9572.23	17633.9		2017-12-31 07:07:00	7267.56	8955.05	17800		2017-12-31 07:07:00	7211.03	8792.86	17910.1		427	2017-01-01 07:07:00	2017-01-01 07:07:00		121427	2017-03-26 07:47:00	2017-03-26 08:47:00		2017-01-01 07:07:00	18.6246	1098.65		2018-01-01 07:07:00	24.807	0
2017-01-01 07:08:00	387.168			2018-01-01 07:08:00	357.829		2018-01-01 07:08:00	379.7		2017-01-01 07:08:00	3.37861	2018-01-01 07:08:00	3.36455		2017-12-29 07:08:00	7382.62	9119.71	17831.5		2017-12-31 07:08:00	7340.97	9572.23	17633.9		2017-12-31 07:08:00	7267.56	8955.05	17800		2017-12-31 07:08:00	7211.03	8792.86	17910.1		428	2017-01-01 07:08:00	2017-01-01 07:08:00		121428	2017-03-26 07:48:00	2017-03-26 08:48:00		2017-01-01 07:08:00	18.6853	1094.2		2018-01-01 07:08:00	25	0
2017-01-01 07:09:00	387.02			2018-01-01 07:09:00	357.829		2018-01-01 07:09:00	377.161		2017-01-01 07:09:00	3.37861	2018-01-01 07:09:00	3.34002		2017-12-29 07:09:00	7397.88	9080.64	17840.1		2017-12-31 07:09:00	7340.97	9572.23	17633.9		2017-12-31 07:09:00	7267.56	8955.05	17800		2017-12-31 07:09:00	7211.03	8792.86	17910.1		429	2017-01-01 07:09:00	2017-01-01 07:09:00		121429	2017-03-26 07:49:00	2017-03-26 08:49:00		2017-01-01 07:09:00	18.7568	1048.55		2018-01-01 07:09:00	25	0
2017-01-01 07:10:00	386.931			2018-01-01 07:10:00	357.829		2018-01-01 07:10:00	375.31		2017-01-01 07:10:00	3.37856	2018-01-01 07:10:00	3.32212		2017-12-29 07:10:00	7366.98	9069.96	17821.9		2017-12-31 07:10:00	7340.97	9572.23	17633.9		2017-12-31 07:10:00	7267.56	8955.05	17800		2017-12-31 07:10:00	7211.03	8792.86	17910.1		430	2017-01-01 07:10:00	2017-01-01 07:10:00		121430	2017-03-26 07:50:00	2017-03-26 08:50:00		2017-01-01 07:10:00	18.6776	938.981		2018-01-01 07:10:00	25	0
2017-01-01 07:11:00	386.931			2018-01-01 07:11:00	357.829		2018-01-01 07:11:00	374.822		2017-01-01 07:11:00	3.37856	2018-01-01 07:11:00	3.3174		2017-12-29 07:11:00	7321.7	9087.36	17815.5		2017-12-31 07:11:00	7340.97	9572.23	17633.9		2017-12-31 07:11:00	7267.56	8955.05	17800		2017-12-31 07:11:00	7211.03	8792.86	17910.1		431	2017-01-01 07:11:00	2017-01-01 07:11:00		121431	2017-03-26 07:51:00	2017-03-26 08:51:00		2017-01-01 07:11:00	18.5128	801.286		2018-01-01 07:11:00	24.9356	0
2017-01-01 07:12:00	387.044			2018-01-01 07:12:00	357.829		2018-01-01 07:12:00	375.556		2017-01-01 07:12:00	3.38094	2018-01-01 07:12:00	3.3245		2017-12-29 07:12:00	7256.31	9110.86	17807.6		2017-12-31 07:12:00	7340.97	9572.23	17633.9		2017-12-31 07:12:00	7267.56	8955.05	17800		2017-12-31 07:12:00	7211.03	8792.86	17910.1		432	2017-01-01 07:12:00	2017-01-01 07:12:00		121432	2017-03-26 07:52:00	2017-03-26 08:52:00		2017-01-01 07:12:00	18.7154	823.765		2018-01-01 07:12:00	24.2289	0
2017-01-01 07:13:00	387.116			2018-01-01 07:13:00	357.829		2018-01-01 07:13:00	376.92		2017-01-01 07:13:00	3.38383	2018-01-01 07:13:00	3.33768		2017-12-29 07:13:00	7228.27	9151.75	17815.9		2017-12-31 07:13:00	7340.97	9572.23	17633.9		2017-12-31 07:13:00	7267.56	8955.05	17800		2017-12-31 07:13:00	7211.03	8792.86	17910.1		433	2017-01-01 07:13:00	2017-01-01 07:13:00		121433	2017-03-26 07:53:00	2017-03-26 08:53:00		2017-01-01 07:13:00	18.8815	1230.48		2018-01-01 07:13:00	24.2905	0
2017-01-01 07:14:00	387.041			2018-01-01 07:14:00	357.829		2018-01-01 07:14:00	378.388		2017-01-01 07:14:00	3.3857	2018-01-01 07:14:00	3.35187		2017-12-29 07:14:00	7192.95	9202.11	17801.7		2017-12-31 07:14:00	7340.97	9572.23	17633.9		2017-12-31 07:14:00	7267.56	8955.05	17800		2017-12-31 07:14:00	7211.03	8792.86	17910.1		434	2017-01-01 07:14:00	2017-01-01 07:14:00		121434	2017-03-26 07:54:00	2017-03-26 08:54:00		2017-01-01 07:14:00	18.6502	1155.85		2018-01-01 07:14:00	24.9972	0
2017-01-01 07:15:00	386.903			2018-01-01 07:15:00	357.829		2018-01-01 07:15:00	379.894		2017-01-01 07:15:00	3.38602	2018-01-01 07:15:00	3.36643		2017-12-29 07:15:00	7164.64	9233.23	17806.9		2017-12-31 07:15:00	7340.97	9572.23	17633.9		2017-12-31 07:15:00	7267.56	8955.05	17800		2017-12-31 07:15:00	7211.03	8792.86	17910.1		435	2017-01-01 07:15:00	2017-01-01 07:15:00		121435	2017-03-26 07:55:00	2017-03-26 08:55:00		2017-01-01 07:15:00	18.5367	1334.22		2018-01-01 07:15:00	25	0
2017-01-01 07:16:00	386.824			2018-01-01 07:16:00	357.829		2018-01-01 07:16:00	380.618		2017-01-01 07:16:00	3.38254	2018-01-01 07:16:00	3.37344		2017-12-29 07:16:00	7199.28	9224.69	17786.3		2017-12-31 07:16:00	7340.97	9572.23	17633.9		2017-12-31 07:16:00	7267.56	8955.05	17800		2017-12-31 07:16:00	7211.03	8792.86	17910.1		436	2017-01-01 07:16:00	2017-01-01 07:16:00		121436	2017-03-26 07:56:00	2017-03-26 08:56:00		2017-01-01 07:16:00	18.4728	1472.79		2018-01-01 07:16:00	24.5341	0
2017-01-01 07:17:00	386.886			2018-01-01 07:17:00	357.829		2018-01-01 07:17:00	380.017		2017-01-01 07:17:00	3.37861	2018-01-01 07:17:00	3.36762		2017-12-29 07:17:00	7242.31	9186.85	17761.1		2017-12-31 07:17:00	7340.97	9572.23	17633.9		2017-12-31 07:17:00	7267.56	8955.05	17800		2017-12-31 07:17:00	7211.03	8792.86	17910.1		437	2017-01-01 07:17:00	2017-01-01 07:17:00		121437	2017-03-26 07:57:00	2017-03-26 08:57:00		2017-01-01 07:17:00	18.3309	1463.93		2018-01-01 07:17:00	24.2421	0
2017-01-01 07:18:00	387.01			2018-01-01 07:18:00	357.829		2018-01-01 07:18:00	378.596		2017-01-01 07:18:00	3.37655	2018-01-01 07:18:00	3.35389		2017-12-29 07:18:00	7292.06	9151.75	17751		2017-12-31 07:18:00	7340.97	9572.23	17633.9		2017-12-31 07:18:00	7267.56	8955.05	17800		2017-12-31 07:18:00	7211.03	8792.86	17910.1		438	2017-01-01 07:18:00	2017-01-01 07:18:00		121438	2017-03-26 07:58:00	2017-03-26 08:58:00		2017-01-01 07:18:00	18.7864	1502.89		2018-01-01 07:18:00	24.5902	0
2017-01-01 07:19:00	387.123			2018-01-01 07:19:00	357.829		2018-01-01 07:19:00	376.778		2017-01-01 07:19:00	3.37284	2018-01-01 07:19:00	3.33631		2017-12-29 07:19:00	7303.81	9122.45	17700.4		2017-12-31 07:19:00	7340.97	9572.23	17633.9		2017-12-31 07:19:00	7267.56	8955.05	17800		2017-12-31 07:19:00	7211.03	8792.86	17910.1		439	2017-01-01 07:19:00	2017-01-01 07:19:00		121439	2017-03-26 07:59:00	2017-03-26 08:59:00		2017-01-01 07:19:00	18.7846	1530.4		2018-01-01 07:19:00	24.8562	0
2017-01-01 07:20:00	387.209			2018-01-01 07:20:00	357.829		2018-01-01 07:20:00	375.239		2017-01-01 07:20:00	3.36886	2018-01-01 07:20:00	3.32143		2017-12-29 07:20:00	7289.16	9092.24	17726.5		2017-12-31 07:20:00	7340.97	9572.23	17633.9		2017-12-31 07:20:00	7267.56	8955.05	17800		2017-12-31 07:20:00	7211.03	8792.86	17910.1		440	2017-01-01 07:20:00	2017-01-01 07:20:00		121440	2017-03-26 08:00:00	2017-03-26 09:00:00		2017-01-01 07:20:00	17.9202	1117.19		2018-01-01 07:20:00	24.9568	0
2017-01-01 07:21:00	387.226			2018-01-01 07:21:00	357.829		2018-01-01 07:21:00	374.737		2017-01-01 07:21:00	3.36991	2018-01-01 07:21:00	3.31658		2017-12-29 07:21:00	7266.27	9072.71	17731.8		2017-12-31 07:21:00	7340.97	9572.23	17633.9		2017-12-31 07:21:00	7267.56	8955.05	17800		2017-12-31 07:21:00	7211.03	8792.86	17910.1		441	2017-01-01 07:21:00	2017-01-01 07:21:00		121441	2017-03-26 08:01:00	2017-03-26 09:01:00		2017-01-01 07:21:00	18.1457	698.586		2018-01-01 07:21:00	24.9741	0
2017-01-01 07:22:00	387.212			2018-01-01 07:22:00	357.829		2018-01-01 07:22:00	375.352		2017-01-01 07:22:00	3.37637	2018-01-01 07:22:00	3.32253		2017-12-29 07:22:00	7223.47	9078.51	17762.5		2017-12-31 07:22:00	7340.97	9572.23	17633.9		2017-12-31 07:22:00	7267.56	8955.05	17800		2017-12-31 07:22:00	7211.03	8792.86	17910.1		442	2017-01-01 07:22:00	2017-01-01 07:22:00		121442	2017-03-26 08:02:00	2017-03-26 09:02:00		2017-01-01 07:22:00	18.6889	260.015		2018-01-01 07:22:00	24.9914	0
2017-01-01 07:23:00	387.171			2018-01-01 07:23:00	357.829		2018-01-01 07:23:00	376.541		2017-01-01 07:23:00	3.38557	2018-01-01 07:23:00	3.33402		2017-12-29 07:23:00	7253.91	9082.47	17821.9		2017-12-31 07:23:00	7340.97	9572.23	17633.9		2017-12-31 07:23:00	7267.56	8955.05	17800		2017-12-31 07:23:00	7211.03	8792.86	17910.1		443	2017-01-01 07:23:00	2017-01-01 07:23:00		121443	2017-03-26 08:03:00	2017-03-26 09:03:00		2017-01-01 07:23:00	18.5924	168.464		2018-01-01 07:23:00	24.9165	0
2017-01-01 07:24:00	387.147			2018-01-01 07:24:00	357.829		2018-01-01 07:24:00	378.142		2017-01-01 07:24:00	3.39225	2018-01-01 07:24:00	3.34949		2017-12-29 07:24:00	7264.13	9103.23	17879.8		2017-12-31 07:24:00	7340.97	9572.23	17633.9		2017-12-31 07:24:00	7267.56	8955.05	17800		2017-12-31 07:24:00	7211.03	8792.86	17910.1		444	2017-01-01 07:24:00	2017-01-01 07:24:00		121444	2017-03-26 08:04:00	2017-03-26 09:04:00		2017-01-01 07:24:00	18.628	1006.96		2018-01-01 07:24:00	24.0648	0
2017-01-01 07:25:00	387.144			2018-01-01 07:25:00	357.829		2018-01-01 07:25:00	380.259		2017-01-01 07:25:00	3.39188	2018-01-01 07:25:00	3.36996		2017-12-29 07:25:00	7235.52	9145.34	17919		2017-12-31 07:25:00	7340.97	9572.23	17633.9		2017-12-31 07:25:00	7267.56	8955.05	17800		2017-12-31 07:25:00	7211.03	8792.86	17910.1		445	2017-01-01 07:25:00	2017-01-01 07:25:00		121445	2017-03-26 08:05:00	2017-03-26 09:05:00		2017-01-01 07:25:00	18.485	1300.97		2018-01-01 07:25:00	24.1484	0
2017-01-01 07:26:00	387.113			2018-01-01 07:26:00	357.829		2018-01-01 07:26:00	381.57		2017-01-01 07:26:00	3.3868	2018-01-01 07:26:00	3.38264		2017-12-29 07:26:00	7255.21	9159.69	17865.4		2017-12-31 07:26:00	7340.97	9572.23	17633.9		2017-12-31 07:26:00	7267.56	8955.05	17800		2017-12-31 07:26:00	7211.03	8792.86	17910.1		446	2017-01-01 07:26:00	2017-01-01 07:26:00		121446	2017-03-26 08:06:00	2017-03-26 09:06:00		2017-01-01 07:26:00	18.505	1489.52		2018-01-01 07:26:00	24.3935	0
2017-01-01 07:27:00	387.126			2018-01-01 07:27:00	357.829		2018-01-01 07:27:00	380.813		2017-01-01 07:27:00	3.3819	2018-01-01 07:27:00	3.37531		2017-12-29 07:27:00	7301.75	9149	17841.8		2017-12-31 07:27:00	7340.97	9572.23	17633.9		2017-12-31 07:27:00	7267.56	8955.05	17800		2017-12-31 07:27:00	7211.03	8792.86	17910.1		447	2017-01-01 07:27:00	2017-01-01 07:27:00		121447	2017-03-26 08:07:00	2017-03-26 09:07:00		2017-01-01 07:27:00	18.6786	1661.07		2018-01-01 07:27:00	24.1711	0
2017-01-01 07:28:00	387.192			2018-01-01 07:28:00	357.829		2018-01-01 07:28:00	378.781		2017-01-01 07:28:00	3.37948	2018-01-01 07:28:00	3.35567		2017-12-29 07:28:00	7372.93	9118.79	17805.9		2017-12-31 07:28:00	7340.97	9572.23	17633.9		2017-12-31 07:28:00	7267.56	8955.05	17800		2017-12-31 07:28:00	7211.03	8792.86	17910.1		448	2017-01-01 07:28:00	2017-01-01 07:28:00		121448	2017-03-26 08:08:00	2017-03-26 09:08:00		2017-01-01 07:28:00	18.5044	1703.25		2018-01-01 07:28:00	24.7744	0
2017-01-01 07:29:00	387.202			2018-01-01 07:29:00	357.829		2018-01-01 07:29:00	376.773		2017-01-01 07:29:00	3.37641	2018-01-01 07:29:00	3.33626		2017-12-29 07:29:00	7367.13	9071.49	17778.5		2017-12-31 07:29:00	7340.97	9572.23	17633.9		2017-12-31 07:29:00	7267.56	8955.05	17800		2017-12-31 07:29:00	7211.03	8792.86	17910.1		449	2017-01-01 07:29:00	2017-01-01 07:29:00		121449	2017-03-26 08:09:00	2017-03-26 09:09:00		2017-01-01 07:29:00	18.3639	1668.83		2018-01-01 07:29:00	24.9177	0
2017-01-01 07:30:00	387.113			2018-01-01 07:30:00	357.829		2018-01-01 07:30:00	375.433		2017-01-01 07:30:00	3.37005	2018-01-01 07:30:00	3.32331		2017-12-29 07:30:00	7315.02	9044.94	17744.5		2017-12-31 07:30:00	7340.97	9572.23	17633.9		2017-12-31 07:30:00	7267.56	8955.05	17800		2017-12-31 07:30:00	7211.03	8792.86	17910.1		450	2017-01-01 07:30:00	2017-01-01 07:30:00		121450	2017-03-26 08:10:00	2017-03-26 09:10:00		2017-01-01 07:30:00	18.5527	1613.03		2018-01-01 07:30:00	24.7661	0
2017-01-01 07:31:00	387.047			2018-01-01 07:31:00	357.829		2018-01-01 07:31:00	374.628		2017-01-01 07:31:00	3.36767	2018-01-01 07:31:00	3.31553		2017-12-29 07:31:00	7271.15	9043.11	17730.1		2017-12-31 07:31:00	7340.97	9572.23	17633.9		2017-12-31 07:31:00	7267.56	8955.05	17800		2017-12-31 07:31:00	7211.03	8792.86	17910.1		451	2017-01-01 07:31:00	2017-01-01 07:31:00		121451	2017-03-26 08:11:00	2017-03-26 09:11:00		2017-01-01 07:31:00	18.4768	1181.67		2018-01-01 07:31:00	24.4112	0
2017-01-01 07:32:00	387.065			2018-01-01 07:32:00	357.829		2018-01-01 07:32:00	374.613		2017-01-01 07:32:00	3.37234	2018-01-01 07:32:00	3.31539		2017-12-29 07:32:00	7205.54	9060.81	17749.6		2017-12-31 07:32:00	7340.97	9572.23	17633.9		2017-12-31 07:32:00	7267.56	8955.05	17800		2017-12-31 07:32:00	7211.03	8792.86	17910.1		452	2017-01-01 07:32:00	2017-01-01 07:32:00		121452	2017-03-26 08:12:00	2017-03-26 09:12:00		2017-01-01 07:32:00	18.5474	765.715		2018-01-01 07:32:00	24.456	0
2017-01-01 07:33:00	387.095			2018-01-01 07:33:00	357.829		2018-01-01 07:33:00	375.589		2017-01-01 07:33:00	3.37966	2018-01-01 07:33:00	3.32482		2017-12-29 07:33:00	7188.53	9098.04	17770.5		2017-12-31 07:33:00	7340.97	9572.23	17633.9		2017-12-31 07:33:00	7267.56	8955.05	17800		2017-12-31 07:33:00	7211.03	8792.86	17910.1		453	2017-01-01 07:33:00	2017-01-01 07:33:00		121453	2017-03-26 08:13:00	2017-03-26 09:13:00		2017-01-01 07:33:00	18.8075	591.69		2018-01-01 07:33:00	24.4992	0
2017-01-01 07:34:00	387.03			2018-01-01 07:34:00	357.829		2018-01-01 07:34:00	377.289		2017-01-01 07:34:00	3.38552	2018-01-01 07:34:00	3.34125		2017-12-29 07:34:00	7179.83	9118.79	17826.5		2017-12-31 07:34:00	7340.97	9572.23	17633.9		2017-12-31 07:34:00	7267.56	8955.05	17800		2017-12-31 07:34:00	7211.03	8792.86	17910.1		454	2017-01-01 07:34:00	2017-01-01 07:34:00		121454	2017-03-26 08:14:00	2017-03-26 09:14:00		2017-01-01 07:34:00	18.6343	606.817		2018-01-01 07:34:00	24.1239	0
2017-01-01 07:35:00	386.865			2018-01-01 07:35:00	357.829		2018-01-01 07:35:00	379.311		2017-01-01 07:35:00	3.38483	2018-01-01 07:35:00	3.3608		2017-12-29 07:35:00	7168.84	9136.49	17848.4		2017-12-31 07:35:00	7340.97	9572.23	17633.9		2017-12-31 07:35:00	7267.56	8955.05	17800		2017-12-31 07:35:00	7211.03	8792.86	17910.1		455	2017-01-01 07:35:00	2017-01-01 07:35:00		121455	2017-03-26 08:15:00	2017-03-26 09:15:00		2017-01-01 07:35:00	18.6021	1024.98		2018-01-01 07:35:00	23.9349	0
2017-01-01 07:36:00	386.69			2018-01-01 07:36:00	357.829		2018-01-01 07:36:00	380.775		2017-01-01 07:36:00	3.38067	2018-01-01 07:36:00	3.37495		2017-12-29 07:36:00	7213.4	9145.34	17848.6		2017-12-31 07:36:00	7340.97	9572.23	17633.9		2017-12-31 07:36:00	7267.56	8955.05	17800		2017-12-31 07:36:00	7211.03	8792.86	17910.1		456	2017-01-01 07:36:00	2017-01-01 07:36:00		121456	2017-03-26 08:16:00	2017-03-26 09:16:00		2017-01-01 07:36:00	18.7059	1081.45		2018-01-01 07:36:00	23.6158	0
2017-01-01 07:37:00	386.519			2018-01-01 07:37:00	357.829		2018-01-01 07:37:00	380.713		2017-01-01 07:37:00	3.37907	2018-01-01 07:37:00	3.37435		2017-12-29 07:37:00	7277.56	9120.93	17848.2		2017-12-31 07:37:00	7340.97	9572.23	17633.9		2017-12-31 07:37:00	7267.56	8955.05	17800		2017-12-31 07:37:00	7211.03	8792.86	17910.1		457	2017-01-01 07:37:00	2017-01-01 07:37:00		121457	2017-03-26 08:17:00	2017-03-26 09:17:00		2017-01-01 07:37:00	18.5731	1057.99		2018-01-01 07:37:00	23.5031	0
2017-01-01 07:38:00	386.464			2018-01-01 07:38:00	357.829		2018-01-01 07:38:00	379.321		2017-01-01 07:38:00	3.37916	2018-01-01 07:38:00	3.36089		2017-12-29 07:38:00	7345.92	9088.58	17810.2		2017-12-31 07:38:00	7340.97	9572.23	17633.9		2017-12-31 07:38:00	7267.56	8955.05	17800		2017-12-31 07:38:00	7211.03	8792.86	17910.1		458	2017-01-01 07:38:00	2017-01-01 07:38:00		121458	2017-03-26 08:18:00	2017-03-26 09:18:00		2017-01-01 07:38:00	18.7114	1098.55		2018-01-01 07:38:00	24.3075	0
2017-01-01 07:39:00	386.55			2018-01-01 07:39:00	357.829		2018-01-01 07:39:00	377.455		2017-01-01 07:39:00	3.37705	2018-01-01 07:39:00	3.34286		2017-12-29 07:39:00	7383.76	9050.13	17791.2		2017-12-31 07:39:00	7340.97	9572.23	17633.9		2017-12-31 07:39:00	7267.56	8955.05	17800		2017-12-31 07:39:00	7211.03	8792.86	17910.1		459	2017-01-01 07:39:00	2017-01-01 07:39:00		121459	2017-03-26 08:19:00	2017-03-26 09:19:00		2017-01-01 07:39:00	18.6296	1094.54		2018-01-01 07:39:00	25	0
2017-01-01 07:40:00	386.656			2018-01-01 07:40:00	357.829		2018-01-01 07:40:00	375.48		2017-01-01 07:40:00	3.37344	2018-01-01 07:40:00	3.32377		2017-12-29 07:40:00	7345.85	9032.43	17768.6		2017-12-31 07:40:00	7340.97	9572.23	17633.9		2017-12-31 07:40:00	7267.56	8955.05	17800		2017-12-31 07:40:00	7211.03	8792.86	17910.1		460	2017-01-01 07:40:00	2017-01-01 07:40:00		121460	2017-03-26 08:20:00	2017-03-26 09:20:00		2017-01-01 07:40:00	18.4068	655.353		2018-01-01 07:40:00	25	0
2017-01-01 07:41:00	386.687			2018-01-01 07:41:00	357.829		2018-01-01 07:41:00	374.017		2017-01-01 07:41:00	3.37476	2018-01-01 07:41:00	3.30962		2017-12-29 07:41:00	7291.45	9040.36	17780.8		2017-12-31 07:41:00	7340.97	9572.23	17633.9		2017-12-31 07:41:00	7267.56	8955.05	17800		2017-12-31 07:41:00	7211.03	8792.86	17910.1		461	2017-01-01 07:41:00	2017-01-01 07:41:00		121461	2017-03-26 08:21:00	2017-03-26 09:21:00		2017-01-01 07:41:00	18.5378	149.789		2018-01-01 07:41:00	24.5922	0
2017-01-01 07:42:00	386.663			2018-01-01 07:42:00	357.829		2018-01-01 07:42:00	373.78		2017-01-01 07:42:00	3.38259	2018-01-01 07:42:00	3.30733		2017-12-29 07:42:00	7246.36	9059.89	17785.7		2017-12-31 07:42:00	7340.97	9572.23	17633.9		2017-12-31 07:42:00	7267.56	8955.05	17800		2017-12-31 07:42:00	7211.03	8792.86	17910.1		462	2017-01-01 07:42:00	2017-01-01 07:42:00		121462	2017-03-26 08:22:00	2017-03-26 09:22:00		2017-01-01 07:42:00	18.3543	0		2018-01-01 07:42:00	23.7831	0
2017-01-01 07:43:00	386.635			2018-01-01 07:43:00	357.829		2018-01-01 07:43:00	374.666		2017-01-01 07:43:00	3.39074	2018-01-01 07:43:00	3.31589		2017-12-29 07:43:00	7279.77	9078.51	17790.8		2017-12-31 07:43:00	7340.97	9572.23	17633.9		2017-12-31 07:43:00	7267.56	8955.05	17800		2017-12-31 07:43:00	7211.03	8792.86	17910.1		463	2017-01-01 07:43:00	2017-01-01 07:43:00		121463	2017-03-26 08:23:00	2017-03-26 09:23:00		2017-01-01 07:43:00	18.1049	410.542		2018-01-01 07:43:00	23.8367	0
2017-01-01 07:44:00	386.553			2018-01-01 07:44:00	357.829		2018-01-01 07:44:00	376.11		2017-01-01 07:44:00	3.39248	2018-01-01 07:44:00	3.32986		2017-12-29 07:44:00	7295.49	9106.89	17822.1		2017-12-31 07:44:00	7340.97	9572.23	17633.9		2017-12-31 07:44:00	7267.56	8955.05	17800		2017-12-31 07:44:00	7211.03	8792.86	17910.1		464	2017-01-01 07:44:00	2017-01-01 07:44:00		121464	2017-03-26 08:24:00	2017-03-26 09:24:00		2017-01-01 07:44:00	18.2363	940.012		2018-01-01 07:44:00	24.6458	0
2017-01-01 07:45:00	386.474			2018-01-01 07:45:00	357.829		2018-01-01 07:45:00	377.602		2017-01-01 07:45:00	3.38905	2018-01-01 07:45:00	3.34427		2017-12-29 07:45:00	7237.2	9150.84	17843.6		2017-12-31 07:45:00	7340.97	9572.23	17633.9		2017-12-31 07:45:00	7267.56	8955.05	17800		2017-12-31 07:45:00	7211.03	8792.86	17910.1		465	2017-01-01 07:45:00	2017-01-01 07:45:00		121465	2017-03-26 08:25:00	2017-03-26 09:25:00		2017-01-01 07:45:00	18.4631	1151.27		2018-01-01 07:45:00	24.9947	0
2017-01-01 07:46:00	386.491			2018-01-01 07:46:00	357.829		2018-01-01 07:46:00	378.61		2017-01-01 07:46:00	3.38685	2018-01-01 07:46:00	3.35403		2017-12-29 07:46:00	7227.82	9145.04	17828.9		2017-12-31 07:46:00	7340.97	9572.23	17633.9		2017-12-31 07:46:00	7267.56	8955.05	17800		2017-12-31 07:46:00	7211.03	8792.86	17910.1		466	2017-01-01 07:46:00	2017-01-01 07:46:00		121466	2017-03-26 08:26:00	2017-03-26 09:26:00		2017-01-01 07:46:00	18.3728	1255.85		2018-01-01 07:46:00	24.1133	0
2017-01-01 07:47:00	386.663			2018-01-01 07:47:00	357.829		2018-01-01 07:47:00	379.278		2017-01-01 07:47:00	3.38662	2018-01-01 07:47:00	3.36048		2017-12-29 07:47:00	7259.86	9113.91	17825		2017-12-31 07:47:00	7340.97	9572.23	17633.9		2017-12-31 07:47:00	7267.56	8955.05	17800		2017-12-31 07:47:00	7211.03	8792.86	17910.1		467	2017-01-01 07:47:00	2017-01-01 07:47:00		121467	2017-03-26 08:27:00	2017-03-26 09:27:00		2017-01-01 07:47:00	18.4869	1343.16		2018-01-01 07:47:00	23.9885	0
2017-01-01 07:48:00	386.924			2018-01-01 07:48:00	357.829		2018-01-01 07:48:00	379.837		2017-01-01 07:48:00	3.38547	2018-01-01 07:48:00	3.36588		2017-12-29 07:48:00	7321.74	9094.38	17816.8		2017-12-31 07:48:00	7340.97	9572.23	17633.9		2017-12-31 07:48:00	7267.56	8955.05	17800		2017-12-31 07:48:00	7211.03	8792.86	17910.1		468	2017-01-01 07:48:00	2017-01-01 07:48:00		121468	2017-03-26 08:28:00	2017-03-26 09:28:00		2017-01-01 07:48:00	18.7549	1398.82		2018-01-01 07:48:00	24.1621	0
2017-01-01 07:49:00	387.126			2018-01-01 07:49:00	357.829		2018-01-01 07:49:00	379.529		2017-01-01 07:49:00	3.37911	2018-01-01 07:49:00	3.36291		2017-12-29 07:49:00	7282.67	9069.96	17786.9		2017-12-31 07:49:00	7340.97	9572.23	17633.9		2017-12-31 07:49:00	7267.56	8955.05	17800		2017-12-31 07:49:00	7211.03	8792.86	17910.1		469	2017-01-01 07:49:00	2017-01-01 07:49:00		121469	2017-03-26 08:29:00	2017-03-26 09:29:00		2017-01-01 07:49:00	18.6708	1433.07		2018-01-01 07:49:00	23.984	0
2017-01-01 07:50:00	387.24			2018-01-01 07:50:00	357.829		2018-01-01 07:50:00	377.966		2017-01-01 07:50:00	3.37028	2018-01-01 07:50:00	3.3478		2017-12-29 07:50:00	7252.69	9048.29	17749.8		2017-12-31 07:50:00	7340.97	9572.23	17633.9		2017-12-31 07:50:00	7267.56	8955.05	17800		2017-12-31 07:50:00	7211.03	8792.86	17910.1		470	2017-01-01 07:50:00	2017-01-01 07:50:00		121470	2017-03-26 08:30:00	2017-03-26 09:30:00		2017-01-01 07:50:00	18.4535	1227.66		2018-01-01 07:50:00	24.6918	0
2017-01-01 07:51:00	387.36			2018-01-01 07:51:00	357.829		2018-01-01 07:51:00	376.053		2017-01-01 07:51:00	3.36913	2018-01-01 07:51:00	3.32931		2017-12-29 07:51:00	7280.23	9043.11	17755.9		2017-12-31 07:51:00	7340.97	9572.23	17633.9		2017-12-31 07:51:00	7267.56	8955.05	17800		2017-12-31 07:51:00	7211.03	8792.86	17910.1		471	2017-01-01 07:51:00	2017-01-01 07:51:00		121471	2017-03-26 08:31:00	2017-03-26 09:31:00		2017-01-01 07:51:00	18.4213	297.9		2018-01-01 07:51:00	25	0
2017-01-01 07:52:00	387.466			2018-01-01 07:52:00	357.829		2018-01-01 07:52:00	374.964		2017-01-01 07:52:00	3.37783	2018-01-01 07:52:00	3.31878		2017-12-29 07:52:00	7239.72	9032.43	17754.5		2017-12-31 07:52:00	7340.97	9572.23	17633.9		2017-12-31 07:52:00	7267.56	8955.05	17800		2017-12-31 07:52:00	7211.03	8792.86	17910.1		472	2017-01-01 07:52:00	2017-01-01 07:52:00		121472	2017-03-26 08:32:00	2017-03-26 09:32:00		2017-01-01 07:52:00	18.2643	0		2018-01-01 07:52:00	25	0
2017-01-01 07:53:00	387.477			2018-01-01 07:53:00	357.829		2018-01-01 07:53:00	375.172		2017-01-01 07:53:00	3.39019	2018-01-01 07:53:00	3.32079		2017-12-29 07:53:00	7182.96	9048.29	17768.9		2017-12-31 07:53:00	7340.97	9572.23	17633.9		2017-12-31 07:53:00	7267.56	8955.05	17800		2017-12-31 07:53:00	7211.03	8792.86	17910.1		473	2017-01-01 07:53:00	2017-01-01 07:53:00		121473	2017-03-26 08:33:00	2017-03-26 09:33:00		2017-01-01 07:53:00	18.1117	0		2018-01-01 07:53:00	24.4726	0
2017-01-01 07:54:00	387.466			2018-01-01 07:54:00	357.829		2018-01-01 07:54:00	376.181		2017-01-01 07:54:00	3.39706	2018-01-01 07:54:00	3.33054		2017-12-29 07:54:00	7154.88	9098.34	17805.9		2017-12-31 07:54:00	7340.97	9572.23	17633.9		2017-12-31 07:54:00	7267.56	8955.05	17800		2017-12-31 07:54:00	7211.03	8792.86	17910.1		474	2017-01-01 07:54:00	2017-01-01 07:54:00		121474	2017-03-26 08:34:00	2017-03-26 09:34:00		2017-01-01 07:54:00	18.4192	300.634		2018-01-01 07:54:00	24.0256	0
2017-01-01 07:55:00	387.504			2018-01-01 07:55:00	357.829		2018-01-01 07:55:00	377.63		2017-01-01 07:55:00	3.39664	2018-01-01 07:55:00	3.34455		2017-12-29 07:55:00	7170.37	9133.44	17844.8		2017-12-31 07:55:00	7340.97	9572.23	17633.9		2017-12-31 07:55:00	7267.56	8955.05	17800		2017-12-31 07:55:00	7211.03	8792.86	17910.1		475	2017-01-01 07:55:00	2017-01-01 07:55:00		121475	2017-03-26 08:35:00	2017-03-26 09:35:00		2017-01-01 07:55:00	18.3946	864.952		2018-01-01 07:55:00	24.3294	0
2017-01-01 07:56:00	387.535			2018-01-01 07:56:00	357.829		2018-01-01 07:56:00	379.004		2017-01-01 07:56:00	3.3955	2018-01-01 07:56:00	3.35783		2017-12-29 07:56:00	7203.56	9138.32	17846.8		2017-12-31 07:56:00	7340.97	9572.23	17633.9		2017-12-31 07:56:00	7267.56	8955.05	17800		2017-12-31 07:56:00	7211.03	8792.86	17910.1		476	2017-01-01 07:56:00	2017-01-01 07:56:00		121476	2017-03-26 08:36:00	2017-03-26 09:36:00		2017-01-01 07:56:00	18.394	1140.33		2018-01-01 07:56:00	24.7765	0
2017-01-01 07:57:00	387.562			2018-01-01 07:57:00	357.829		2018-01-01 07:57:00	379.785		2017-01-01 07:57:00	3.39591	2018-01-01 07:57:00	3.36538		2017-12-29 07:57:00	7251.77	9113.91	17823.7		2017-12-31 07:57:00	7340.97	9572.23	17633.9		2017-12-31 07:57:00	7267.56	8955.05	17800		2017-12-31 07:57:00	7211.03	8792.86	17910.1		477	2017-01-01 07:57:00	2017-01-01 07:57:00		121477	2017-03-26 08:37:00	2017-03-26 09:37:00		2017-01-01 07:57:00	18.6763	1447.64		2018-01-01 07:57:00	24.6729	0
2017-01-01 07:58:00	387.59			2018-01-01 07:58:00	357.829		2018-01-01 07:58:00	379.785		2017-01-01 07:58:00	3.39381	2018-01-01 07:58:00	3.36538		2017-12-29 07:58:00	7313.5	9077.59	17806.4		2017-12-31 07:58:00	7340.97	9572.23	17633.9		2017-12-31 07:58:00	7267.56	8955.05	17800		2017-12-31 07:58:00	7211.03	8792.86	17910.1		478	2017-01-01 07:58:00	2017-01-01 07:58:00		121478	2017-03-26 08:38:00	2017-03-26 09:38:00		2017-01-01 07:58:00	18.7812	1762.61		2018-01-01 07:58:00	24.4692	0
2017-01-01 07:59:00	387.556			2018-01-01 07:59:00	357.829		2018-01-01 07:59:00	379.093		2017-01-01 07:59:00	3.38699	2018-01-01 07:59:00	3.3587		2017-12-29 07:59:00	7375.68	9061.11	17788.2		2017-12-31 07:59:00	7340.97	9572.23	17633.9		2017-12-31 07:59:00	7267.56	8955.05	17800		2017-12-31 07:59:00	7211.03	8792.86	17910.1		479	2017-01-01 07:59:00	2017-01-01 07:59:00		121479	2017-03-26 08:39:00	2017-03-26 09:39:00		2017-01-01 07:59:00	18.7484	1897.72		2018-01-01 07:59:00	24.716	0
2017-01-01 08:00:00	387.628			2018-01-01 08:00:00	357.829		2018-01-01 08:00:00	378.056		2017-01-01 08:00:00	3.37911	2018-01-01 08:00:00	3.34867		2017-12-29 08:00:00	7354.31	9037.31	17750.2		2017-12-31 08:00:00	7340.97	9572.23	17633.9		2017-12-31 08:00:00	7267.56	8955.05	17800		2017-12-31 08:00:00	7211.03	8792.86	17910.1		480	2017-01-01 08:00:00	2017-01-01 08:00:00		121480	2017-03-26 08:40:00	2017-03-26 09:40:00		2017-01-01 08:00:00	18.7446	1918.22		2018-01-01 08:00:00	24.9197	0
2017-01-01 08:01:00	387.875			2018-01-01 08:01:00	357.829		2018-01-01 08:01:00	376.503		2017-01-01 08:01:00	3.37527	2018-01-01 08:01:00	3.33365		2017-12-29 08:01:00	7291.45	9019.61	17756.9		2017-12-31 08:01:00	7340.97	9572.23	17633.9		2017-12-31 08:01:00	7267.56	8955.05	17800		2017-12-31 08:01:00	7211.03	8792.86	17910.1		481	2017-01-01 08:01:00	2017-01-01 08:01:00		121481	2017-03-26 08:41:00	2017-03-26 09:41:00		2017-01-01 08:01:00	18.7507	1492.41		2018-01-01 08:01:00	24.9826	0
2017-01-01 08:02:00	388.201			2018-01-01 08:02:00	357.829		2018-01-01 08:02:00	375.049		2017-01-01 08:02:00	3.37783	2018-01-01 08:02:00	3.3196		2017-12-29 08:02:00	7257.5	9034.56	17765.2		2017-12-31 08:02:00	7340.97	9572.23	17633.9		2017-12-31 08:02:00	7267.56	8955.05	17800		2017-12-31 08:02:00	7211.03	8792.86	17910.1		482	2017-01-01 08:02:00	2017-01-01 08:02:00		121482	2017-03-26 08:42:00	2017-03-26 09:42:00		2017-01-01 08:02:00	18.7724	1314.17		2018-01-01 08:02:00	24.9478	0
2017-01-01 08:03:00	388.507			2018-01-01 08:03:00	357.829		2018-01-01 08:03:00	374.874		2017-01-01 08:03:00	3.38364	2018-01-01 08:03:00	3.31791		2017-12-29 08:03:00	7207.9	9081.56	17799.9		2017-12-31 08:03:00	7340.97	9572.23	17633.9		2017-12-31 08:03:00	7267.56	8955.05	17800		2017-12-31 08:03:00	7211.03	8792.86	17910.1		483	2017-01-01 08:03:00	2017-01-01 08:03:00		121483	2017-03-26 08:43:00	2017-03-26 09:43:00		2017-01-01 08:03:00	18.8146	1258.18		2018-01-01 08:03:00	24.9129	0
2017-01-01 08:04:00	388.719			2018-01-01 08:04:00	357.829		2018-01-01 08:04:00	375.546		2017-01-01 08:04:00	3.38799	2018-01-01 08:04:00	3.32441		2017-12-29 08:04:00	7184.02	9135.27	17816.4		2017-12-31 08:04:00	7340.97	9572.23	17633.9		2017-12-31 08:04:00	7267.56	8955.05	17800		2017-12-31 08:04:00	7211.03	8792.86	17910.1		484	2017-01-01 08:04:00	2017-01-01 08:04:00		121484	2017-03-26 08:44:00	2017-03-26 09:44:00		2017-01-01 08:04:00	18.4241	1254.16		2018-01-01 08:04:00	23.8751	0
2017-01-01 08:05:00	388.853			2018-01-01 08:05:00	357.829		2018-01-01 08:05:00	376.674		2017-01-01 08:05:00	3.39056	2018-01-01 08:05:00	3.3353		2017-12-29 08:05:00	7181.2	9160.6	17853.4		2017-12-31 08:05:00	7340.97	9572.23	17633.9		2017-12-31 08:05:00	7267.56	8955.05	17800		2017-12-31 08:05:00	7211.03	8792.86	17910.1		485	2017-01-01 08:05:00	2017-01-01 08:05:00		121485	2017-03-26 08:45:00	2017-03-26 09:45:00		2017-01-01 08:05:00	18.5727	1329.74		2018-01-01 08:05:00	23.3728	0
2017-01-01 08:06:00	388.939			2018-01-01 08:06:00	357.829		2018-01-01 08:06:00	378.052		2017-01-01 08:06:00	3.39257	2018-01-01 08:06:00	3.34862		2017-12-29 08:06:00	7196.69	9175.25	17858.5		2017-12-31 08:06:00	7340.97	9572.23	17633.9		2017-12-31 08:06:00	7267.56	8955.05	17800		2017-12-31 08:06:00	7211.03	8792.86	17910.1		486	2017-01-01 08:06:00	2017-01-01 08:06:00		121486	2017-03-26 08:46:00	2017-03-26 09:46:00		2017-01-01 08:06:00	18.9904	1579.18		2018-01-01 08:06:00	24.4456	0
2017-01-01 08:07:00	389.018			2018-01-01 08:07:00	357.829		2018-01-01 08:07:00	378.942		2017-01-01 08:07:00	3.39394	2018-01-01 08:07:00	3.35723		2017-12-29 08:07:00	7241.02	9166.4	17838.2		2017-12-31 08:07:00	7340.97	9572.23	17633.9		2017-12-31 08:07:00	7267.56	8955.05	17800		2017-12-31 08:07:00	7211.03	8792.86	17910.1		487	2017-01-01 08:07:00	2017-01-01 08:07:00		121487	2017-03-26 08:47:00	2017-03-26 09:47:00		2017-01-01 08:07:00	18.8398	1882.09		2018-01-01 08:07:00	24.7628	0
2017-01-01 08:08:00	389.083			2018-01-01 08:08:00	357.829		2018-01-01 08:08:00	379.401		2017-01-01 08:08:00	3.39106	2018-01-01 08:08:00	3.36167		2017-12-29 08:08:00	7289.23	9159.69	17820.6		2017-12-31 08:08:00	7340.97	9572.23	17633.9		2017-12-31 08:08:00	7267.56	8955.05	17800		2017-12-31 08:08:00	7211.03	8792.86	17910.1		488	2017-01-01 08:08:00	2017-01-01 08:08:00		121488	2017-03-26 08:48:00	2017-03-26 09:48:00		2017-01-01 08:08:00	18.564	2052.07		2018-01-01 08:08:00	24.2275	0
2017-01-01 08:09:00	389.046			2018-01-01 08:09:00	357.829		2018-01-01 08:09:00	379.51		2017-01-01 08:09:00	3.38378	2018-01-01 08:09:00	3.36272		2017-12-29 08:09:00	7339.97	9153.89	17785		2017-12-31 08:09:00	7340.97	9572.23	17633.9		2017-12-31 08:09:00	7267.56	8955.05	17800		2017-12-31 08:09:00	7211.03	8792.86	17910.1		489	2017-01-01 08:09:00	2017-01-01 08:09:00		121489	2017-03-26 08:49:00	2017-03-26 09:49:00		2017-01-01 08:09:00	18.5249	2133.82		2018-01-01 08:09:00	23.6734	0
2017-01-01 08:10:00	388.949			2018-01-01 08:10:00	357.829		2018-01-01 08:10:00	379.141		2017-01-01 08:10:00	3.37838	2018-01-01 08:10:00	3.35915		2017-12-29 08:10:00	7350.04	9113.91	17746.6		2017-12-31 08:10:00	7340.97	9572.23	17633.9		2017-12-31 08:10:00	7267.56	8955.05	17800		2017-12-31 08:10:00	7211.03	8792.86	17910.1		490	2017-01-01 08:10:00	2017-01-01 08:10:00		121490	2017-03-26 08:50:00	2017-03-26 09:50:00		2017-01-01 08:10:00	18.6122	2115.38		2018-01-01 08:10:00	23.8817	0
2017-01-01 08:11:00	388.898			2018-01-01 08:11:00	357.829		2018-01-01 08:11:00	378.127		2017-01-01 08:11:00	3.3771	2018-01-01 08:11:00	3.34936		2017-12-29 08:11:00	7312.96	9071.79	17724.6		2017-12-31 08:11:00	7340.97	9572.23	17633.9		2017-12-31 08:11:00	7267.56	8955.05	17800		2017-12-31 08:11:00	7211.03	8792.86	17910.1		491	2017-01-01 08:11:00	2017-01-01 08:11:00		121491	2017-03-26 08:51:00	2017-03-26 09:51:00		2017-01-01 08:11:00	18.3534	1854.03		2018-01-01 08:11:00	24.6731	0
2017-01-01 08:12:00	388.843			2018-01-01 08:12:00	357.829		2018-01-01 08:12:00	376.46		2017-01-01 08:12:00	3.37838	2018-01-01 08:12:00	3.33324		2017-12-29 08:12:00	7266.57	9058.98	17717.9		2017-12-31 08:12:00	7340.97	9572.23	17633.9		2017-12-31 08:12:00	7267.56	8955.05	17800		2017-12-31 08:12:00	7211.03	8792.86	17910.1		492	2017-01-01 08:12:00	2017-01-01 08:12:00		121492	2017-03-26 08:52:00	2017-03-26 09:52:00		2017-01-01 08:12:00	18.4324	1692.05		2018-01-01 08:12:00	25	0
2017-01-01 08:13:00	388.781			2018-01-01 08:13:00	357.829		2018-01-01 08:13:00	375.21		2017-01-01 08:13:00	3.37897	2018-01-01 08:13:00	3.32116		2017-12-29 08:13:00	7210.88	9071.79	17728.3		2017-12-31 08:13:00	7340.97	9572.23	17633.9		2017-12-31 08:13:00	7267.56	8955.05	17800		2017-12-31 08:13:00	7211.03	8792.86	17910.1		493	2017-01-01 08:13:00	2017-01-01 08:13:00		121493	2017-03-26 08:53:00	2017-03-26 09:53:00		2017-01-01 08:13:00	18.254	1687.36		2018-01-01 08:13:00	24.6014	0
2017-01-01 08:14:00	388.726			2018-01-01 08:14:00	357.829		2018-01-01 08:14:00	375.452		2017-01-01 08:14:00	3.37957	2018-01-01 08:14:00	3.32349		2017-12-29 08:14:00	7148.01	9108.11	17754		2017-12-31 08:14:00	7340.97	9572.23	17633.9		2017-12-31 08:14:00	7267.56	8955.05	17800		2017-12-31 08:14:00	7211.03	8792.86	17910.1		494	2017-01-01 08:14:00	2017-01-01 08:14:00		121494	2017-03-26 08:54:00	2017-03-26 09:54:00		2017-01-01 08:14:00	17.9401	1537.45		2018-01-01 08:14:00	23.9237	0
2017-01-01 08:15:00	388.668			2018-01-01 08:15:00	357.829		2018-01-01 08:15:00	376.773		2017-01-01 08:15:00	3.38511	2018-01-01 08:15:00	3.33626		2017-12-29 08:15:00	7160.91	9117.88	17804		2017-12-31 08:15:00	7340.97	9572.23	17633.9		2017-12-31 08:15:00	7267.56	8955.05	17800		2017-12-31 08:15:00	7211.03	8792.86	17910.1		495	2017-01-01 08:15:00	2017-01-01 08:15:00		121495	2017-03-26 08:55:00	2017-03-26 09:55:00		2017-01-01 08:15:00	18.3538	1488.24		2018-01-01 08:15:00	23.555	0
2017-01-01 08:16:00	388.685			2018-01-01 08:16:00	357.829		2018-01-01 08:16:00	378.336		2017-01-01 08:16:00	3.3933	2018-01-01 08:16:00	3.35137		2017-12-29 08:16:00	7204.01	9131.3	17852.1		2017-12-31 08:16:00	7340.97	9572.23	17633.9		2017-12-31 08:16:00	7267.56	8955.05	17800		2017-12-31 08:16:00	7211.03	8792.86	17910.1		496	2017-01-01 08:16:00	2017-01-01 08:16:00		121496	2017-03-26 08:56:00	2017-03-26 09:56:00		2017-01-01 08:16:00	18.4213	1687.71		2018-01-01 08:16:00	23.6435	0
2017-01-01 08:17:00	388.761			2018-01-01 08:17:00	357.829		2018-01-01 08:17:00	379.439		2017-01-01 08:17:00	3.39747	2018-01-01 08:17:00	3.36204		2017-12-29 08:17:00	7213.4	9166.4	17859.6		2017-12-31 08:17:00	7340.97	9572.23	17633.9		2017-12-31 08:17:00	7267.56	8955.05	17800		2017-12-31 08:17:00	7211.03	8792.86	17910.1		497	2017-01-01 08:17:00	2017-01-01 08:17:00		121497	2017-03-26 08:57:00	2017-03-26 09:57:00		2017-01-01 08:17:00	18.1375	2114.79		2018-01-01 08:17:00	24.165	0
2017-01-01 08:18:00	388.788			2018-01-01 08:18:00	357.829		2018-01-01 08:18:00	379.899		2017-01-01 08:18:00	3.3944	2018-01-01 08:18:00	3.36648		2017-12-29 08:18:00	7245.59	9181.96	17844.9		2017-12-31 08:18:00	7340.97	9572.23	17633.9		2017-12-31 08:18:00	7267.56	8955.05	17800		2017-12-31 08:18:00	7211.03	8792.86	17910.1		498	2017-01-01 08:18:00	2017-01-01 08:18:00		121498	2017-03-26 08:58:00	2017-03-26 09:58:00		2017-01-01 08:18:00	18.4156	2513.06		2018-01-01 08:18:00	24.3908	0
2017-01-01 08:19:00	388.857			2018-01-01 08:19:00	357.829		2018-01-01 08:19:00	379.813		2017-01-01 08:19:00	3.38786	2018-01-01 08:19:00	3.36565		2017-12-29 08:19:00	7310.06	9169.45	17817.6		2017-12-31 08:19:00	7340.97	9572.23	17633.9		2017-12-31 08:19:00	7267.56	8955.05	17800		2017-12-31 08:19:00	7211.03	8792.86	17910.1		499	2017-01-01 08:19:00	2017-01-01 08:19:00		121499	2017-03-26 08:59:00	2017-03-26 09:59:00		2017-01-01 08:19:00	18.497	2776.7		2018-01-01 08:19:00	24.6367	0
2017-01-01 08:20:00	389.022			2018-01-01 08:20:00	357.829		2018-01-01 08:20:00	379.008		2017-01-01 08:20:00	3.38364	2018-01-01 08:20:00	3.35787		2017-12-29 08:20:00	7350.65	9137.41	17797.2		2017-12-31 08:20:00	7340.97	9572.23	17633.9		2017-12-31 08:20:00	7267.56	8955.05	17800		2017-12-31 08:20:00	7211.03	8792.86	17910.1		500	2017-01-01 08:20:00	2017-01-01 08:20:00		121500	2017-03-26 09:00:00	2017-03-26 10:00:00		2017-01-01 08:20:00	18.2574	2789.11		2018-01-01 08:20:00	25	0
2017-01-01 08:21:00	389.324			2018-01-01 08:21:00	357.829		2018-01-01 08:21:00	377.303		2017-01-01 08:21:00	3.38016	2018-01-01 08:21:00	3.34139		2017-12-29 08:21:00	7321.89	9110.86	17772.3		2017-12-31 08:21:00	7340.97	9572.23	17633.9		2017-12-31 08:21:00	7267.56	8955.05	17800		2017-12-31 08:21:00	7211.03	8792.86	17910.1		501	2017-01-01 08:21:00	2017-01-01 08:21:00		121501	2017-03-26 09:01:00	2017-03-26 10:01:00		2017-01-01 08:21:00	18.5981	2933.29		2018-01-01 08:21:00	25	0
2017-01-01 08:22:00	389.722			2018-01-01 08:22:00	357.829		2018-01-01 08:22:00	375.272		2017-01-01 08:22:00	3.37458	2018-01-01 08:22:00	3.32175		2017-12-29 08:22:00	7280.54	9096.21	17765.2		2017-12-31 08:22:00	7340.97	9572.23	17633.9		2017-12-31 08:22:00	7267.56	8955.05	17800		2017-12-31 08:22:00	7211.03	8792.86	17910.1		502	2017-01-01 08:22:00	2017-01-01 08:22:00		121502	2017-03-26 09:02:00	2017-03-26 10:02:00		2017-01-01 08:22:00	18.9012	2858.45		2018-01-01 08:22:00	25	0
2017-01-01 08:23:00	390.137			2018-01-01 08:23:00	357.829		2018-01-01 08:23:00	374.424		2017-01-01 08:23:00	3.3711	2018-01-01 08:23:00	3.31356		2017-12-29 08:23:00	7232.85	9103.23	17784.2		2017-12-31 08:23:00	7340.97	9572.23	17633.9		2017-12-31 08:23:00	7267.56	8955.05	17800		2017-12-31 08:23:00	7211.03	8792.86	17910.1		503	2017-01-01 08:23:00	2017-01-01 08:23:00		121503	2017-03-26 09:03:00	2017-03-26 10:03:00		2017-01-01 08:23:00	18.5731	2352.35		2018-01-01 08:23:00	24.8774	0
2017-01-01 08:24:00	390.532			2018-01-01 08:24:00	357.829		2018-01-01 08:24:00	375.04		2017-01-01 08:24:00	3.37389	2018-01-01 08:24:00	3.31951		2017-12-29 08:24:00	7170.67	9121.84	17777.2		2017-12-31 08:24:00	7340.97	9572.23	17633.9		2017-12-31 08:24:00	7267.56	8955.05	17800		2017-12-31 08:24:00	7211.03	8792.86	17910.1		504	2017-01-01 08:24:00	2017-01-01 08:24:00		121504	2017-03-26 09:04:00	2017-03-26 10:04:00		2017-01-01 08:24:00	18.6094	2123.98		2018-01-01 08:24:00	24.4774	0
2017-01-01 08:25:00	390.742			2018-01-01 08:25:00	357.829		2018-01-01 08:25:00	376.366		2017-01-01 08:25:00	3.38163	2018-01-01 08:25:00	3.33233		2017-12-29 08:25:00	7139.09	9142.29	17796		2017-12-31 08:25:00	7340.97	9572.23	17633.9		2017-12-31 08:25:00	7267.56	8955.05	17800		2017-12-31 08:25:00	7211.03	8792.86	17910.1		505	2017-01-01 08:25:00	2017-01-01 08:25:00		121505	2017-03-26 09:05:00	2017-03-26 10:05:00		2017-01-01 08:25:00	18.9252	2020.11		2018-01-01 08:25:00	23.7763	0
2017-01-01 08:26:00	390.728			2018-01-01 08:26:00	357.829		2018-01-01 08:26:00	377.99		2017-01-01 08:26:00	3.38918	2018-01-01 08:26:00	3.34803		2017-12-29 08:26:00	7146.18	9154.8	17829.3		2017-12-31 08:26:00	7340.97	9572.23	17633.9		2017-12-31 08:26:00	7267.56	8955.05	17800		2017-12-31 08:26:00	7211.03	8792.86	17910.1		506	2017-01-01 08:26:00	2017-01-01 08:26:00		121506	2017-03-26 09:06:00	2017-03-26 10:06:00		2017-01-01 08:26:00	18.6872	2134.72		2018-01-01 08:26:00	23.834	0
2017-01-01 08:27:00	390.529			2018-01-01 08:27:00	357.829		2018-01-01 08:27:00	379.543		2017-01-01 08:27:00	3.38905	2018-01-01 08:27:00	3.36304		2017-12-29 08:27:00	7176.47	9171.28	17873.1		2017-12-31 08:27:00	7340.97	9572.23	17633.9		2017-12-31 08:27:00	7267.56	8955.05	17800		2017-12-31 08:27:00	7211.03	8792.86	17910.1		507	2017-01-01 08:27:00	2017-01-01 08:27:00		121507	2017-03-26 09:07:00	2017-03-26 10:07:00		2017-01-01 08:27:00	18.3883	2514.73		2018-01-01 08:27:00	24.5951	0
2017-01-01 08:28:00	390.237			2018-01-01 08:28:00	357.829		2018-01-01 08:28:00	380.363		2017-01-01 08:28:00	3.38351	2018-01-01 08:28:00	3.37096		2017-12-29 08:28:00	7231.33	9172.2	17875.8		2017-12-31 08:28:00	7340.97	9572.23	17633.9		2017-12-31 08:28:00	7267.56	8955.05	17800		2017-12-31 08:28:00	7211.03	8792.86	17910.1		508	2017-01-01 08:28:00	2017-01-01 08:28:00		121508	2017-03-26 09:08:00	2017-03-26 10:08:00		2017-01-01 08:28:00	18.0251	2677.25		2018-01-01 08:28:00	24.5156	0
2017-01-01 08:29:00	390.017			2018-01-01 08:29:00	357.829		2018-01-01 08:29:00	379.846		2017-01-01 08:29:00	3.38177	2018-01-01 08:29:00	3.36597		2017-12-29 08:29:00	7296.48	9147.78	17816.2		2017-12-31 08:29:00	7340.97	9572.23	17633.9		2017-12-31 08:29:00	7267.56	8955.05	17800		2017-12-31 08:29:00	7211.03	8792.86	17910.1		509	2017-01-01 08:29:00	2017-01-01 08:29:00		121509	2017-03-26 09:09:00	2017-03-26 10:09:00		2017-01-01 08:29:00	18.0469	2673.21		2018-01-01 08:29:00	24.5783	0
2017-01-01 08:30:00	389.921			2018-01-01 08:30:00	357.829		2018-01-01 08:30:00	378.563		2017-01-01 08:30:00	3.38438	2018-01-01 08:30:00	3.35357		2017-12-29 08:30:00	7307.85	9124.59	17768.4		2017-12-31 08:30:00	7340.97	9572.23	17633.9		2017-12-31 08:30:00	7267.56	8955.05	17800		2017-12-31 08:30:00	7211.03	8792.86	17910.1		510	2017-01-01 08:30:00	2017-01-01 08:30:00		121510	2017-03-26 09:10:00	2017-03-26 10:10:00		2017-01-01 08:30:00	18.6389	2719.6		2018-01-01 08:30:00	24.6922	0
2017-01-01 08:31:00	389.921			2018-01-01 08:31:00	357.829		2018-01-01 08:31:00	377.483		2017-01-01 08:31:00	3.38461	2018-01-01 08:31:00	3.34313		2017-12-29 08:31:00	7298.54	9089.49	17736		2017-12-31 08:31:00	7340.97	9572.23	17633.9		2017-12-31 08:31:00	7267.56	8955.05	17800		2017-12-31 08:31:00	7211.03	8792.86	17910.1		511	2017-01-01 08:31:00	2017-01-01 08:31:00		121511	2017-03-26 09:11:00	2017-03-26 10:11:00		2017-01-01 08:31:00	18.5449	3053.66		2018-01-01 08:31:00	24.2493	0
2017-01-01 08:32:00	389.928			2018-01-01 08:32:00	357.829		2018-01-01 08:32:00	376.56		2017-01-01 08:32:00	3.37925	2018-01-01 08:32:00	3.3342		2017-12-29 08:32:00	7286.41	9072.71	17701.1		2017-12-31 08:32:00	7340.97	9572.23	17633.9		2017-12-31 08:32:00	7267.56	8955.05	17800		2017-12-31 08:32:00	7211.03	8792.86	17910.1		512	2017-01-01 08:32:00	2017-01-01 08:32:00		121512	2017-03-26 09:12:00	2017-03-26 10:12:00		2017-01-01 08:32:00	18.2983	2976.75		2018-01-01 08:32:00	23.9307	0
2017-01-01 08:33:00	389.928			2018-01-01 08:33:00	357.829		2018-01-01 08:33:00	375.684		2017-01-01 08:33:00	3.3717	2018-01-01 08:33:00	3.32574		2017-12-29 08:33:00	7226.29	9077.59	17741.7		2017-12-31 08:33:00	7340.97	9572.23	17633.9		2017-12-31 08:33:00	7267.56	8955.05	17800		2017-12-31 08:33:00	7211.03	8792.86	17910.1		513	2017-01-01 08:33:00	2017-01-01 08:33:00		121513	2017-03-26 09:13:00	2017-03-26 10:13:00		2017-01-01 08:33:00	18.5226	2957.36		2018-01-01 08:33:00	23.5636	0
2017-01-01 08:34:00	390.031			2018-01-01 08:34:00	357.829		2018-01-01 08:34:00	375.39		2017-01-01 08:34:00	3.36849	2018-01-01 08:34:00	3.3229		2017-12-29 08:34:00	7160.52	9079.73	17760.3		2017-12-31 08:34:00	7340.97	9572.23	17633.9		2017-12-31 08:34:00	7267.56	8955.05	17800		2017-12-31 08:34:00	7211.03	8792.86	17910.1		514	2017-01-01 08:34:00	2017-01-01 08:34:00		121514	2017-03-26 09:14:00	2017-03-26 10:14:00		2017-01-01 08:34:00	18.5395	2610.9		2018-01-01 08:34:00	23.1965	0
2017-01-01 08:35:00	390.179			2018-01-01 08:35:00	357.829		2018-01-01 08:35:00	376.172		2017-01-01 08:35:00	3.37257	2018-01-01 08:35:00	3.33045		2017-12-29 08:35:00	7128.02	9086.75	17803.6		2017-12-31 08:35:00	7340.97	9572.23	17633.9		2017-12-31 08:35:00	7267.56	8955.05	17800		2017-12-31 08:35:00	7211.03	8792.86	17910.1		515	2017-01-01 08:35:00	2017-01-01 08:35:00		121515	2017-03-26 09:15:00	2017-03-26 10:15:00		2017-01-01 08:35:00	18.3141	2052.17		2018-01-01 08:35:00	23.1354	0
2017-01-01 08:36:00	390.285			2018-01-01 08:36:00	357.829		2018-01-01 08:36:00	377.886		2017-01-01 08:36:00	3.38158	2018-01-01 08:36:00	3.34702		2017-12-29 08:36:00	7161.67	9097.43	17848.6		2017-12-31 08:36:00	7340.97	9572.23	17633.9		2017-12-31 08:36:00	7267.56	8955.05	17800		2017-12-31 08:36:00	7211.03	8792.86	17910.1		516	2017-01-01 08:36:00	2017-01-01 08:36:00		121516	2017-03-26 09:16:00	2017-03-26 10:16:00		2017-01-01 08:36:00	18.2801	1936.28		2018-01-01 08:36:00	24.1289	0
2017-01-01 08:37:00	390.282			2018-01-01 08:37:00	357.829		2018-01-01 08:37:00	379.927		2017-01-01 08:37:00	3.38566	2018-01-01 08:37:00	3.36675		2017-12-29 08:37:00	7209.81	9125.51	17889.1		2017-12-31 08:37:00	7340.97	9572.23	17633.9		2017-12-31 08:37:00	7267.56	8955.05	17800		2017-12-31 08:37:00	7211.03	8792.86	17910.1		517	2017-01-01 08:37:00	2017-01-01 08:37:00		121517	2017-03-26 09:17:00	2017-03-26 10:17:00		2017-01-01 08:37:00	18.3444	2272.61		2018-01-01 08:37:00	24.61	0
2017-01-01 08:38:00	390.137			2018-01-01 08:38:00	357.829		2018-01-01 08:38:00	380.874		2017-01-01 08:38:00	3.38273	2018-01-01 08:38:00	3.37591		2017-12-29 08:38:00	7238.96	9125.51	17880.4		2017-12-31 08:38:00	7340.97	9572.23	17633.9		2017-12-31 08:38:00	7267.56	8955.05	17800		2017-12-31 08:38:00	7211.03	8792.86	17910.1		518	2017-01-01 08:38:00	2017-01-01 08:38:00		121518	2017-03-26 09:18:00	2017-03-26 10:18:00		2017-01-01 08:38:00	18.2401	2406.63		2018-01-01 08:38:00	24.317	0
2017-01-01 08:39:00	389.921			2018-01-01 08:39:00	357.829		2018-01-01 08:39:00	380.093		2017-01-01 08:39:00	3.38071	2018-01-01 08:39:00	3.36835		2017-12-29 08:39:00	7295.95	9112.99	17840.1		2017-12-31 08:39:00	7340.97	9572.23	17633.9		2017-12-31 08:39:00	7267.56	8955.05	17800		2017-12-31 08:39:00	7211.03	8792.86	17910.1		519	2017-01-01 08:39:00	2017-01-01 08:39:00		121519	2017-03-26 09:19:00	2017-03-26 10:19:00		2017-01-01 08:39:00	18.3108	2579.2		2018-01-01 08:39:00	24.0872	0
2017-01-01 08:40:00	389.691			2018-01-01 08:40:00	357.829		2018-01-01 08:40:00	378.677		2017-01-01 08:40:00	3.38186	2018-01-01 08:40:00	3.35467		2017-12-29 08:40:00	7318.46	9123.67	17801.1		2017-12-31 08:40:00	7340.97	9572.23	17633.9		2017-12-31 08:40:00	7267.56	8955.05	17800		2017-12-31 08:40:00	7211.03	8792.86	17910.1		520	2017-01-01 08:40:00	2017-01-01 08:40:00		121520	2017-03-26 09:20:00	2017-03-26 10:20:00		2017-01-01 08:40:00	18.1758	2542.3		2018-01-01 08:40:00	24.1766	0
2017-01-01 08:41:00	389.485			2018-01-01 08:41:00	357.829		2018-01-01 08:41:00	377.374		2017-01-01 08:41:00	3.38534	2018-01-01 08:41:00	3.34208		2017-12-29 08:41:00	7319.91	9105.06	17758.2		2017-12-31 08:41:00	7340.97	9572.23	17633.9		2017-12-31 08:41:00	7267.56	8955.05	17800		2017-12-31 08:41:00	7211.03	8792.86	17910.1		521	2017-01-01 08:41:00	2017-01-01 08:41:00		121521	2017-03-26 09:21:00	2017-03-26 10:21:00		2017-01-01 08:41:00	18.208	2550.52		2018-01-01 08:41:00	23.9111	0
2017-01-01 08:42:00	389.334			2018-01-01 08:42:00	357.829		2018-01-01 08:42:00	376.2		2017-01-01 08:42:00	3.3847	2018-01-01 08:42:00	3.33073		2017-12-29 08:42:00	7303.88	9075.76	17732.8		2017-12-31 08:42:00	7340.97	9572.23	17633.9		2017-12-31 08:42:00	7267.56	8955.05	17800		2017-12-31 08:42:00	7211.03	8792.86	17910.1		522	2017-01-01 08:42:00	2017-01-01 08:42:00		121522	2017-03-26 09:22:00	2017-03-26 10:22:00		2017-01-01 08:42:00	18.4383	2732.7		2018-01-01 08:42:00	24.1125	0
2017-01-01 08:43:00	389.289			2018-01-01 08:43:00	357.829		2018-01-01 08:43:00	375.281		2017-01-01 08:43:00	3.37856	2018-01-01 08:43:00	3.32184		2017-12-29 08:43:00	7241.17	9082.47	17731.4		2017-12-31 08:43:00	7340.97	9572.23	17633.9		2017-12-31 08:43:00	7267.56	8955.05	17800		2017-12-31 08:43:00	7211.03	8792.86	17910.1		523	2017-01-01 08:43:00	2017-01-01 08:43:00		121523	2017-03-26 09:23:00	2017-03-26 10:23:00		2017-01-01 08:43:00	18.3463	2873.7		2018-01-01 08:43:00	24.9969	0
2017-01-01 08:44:00	389.32			2018-01-01 08:44:00	357.829		2018-01-01 08:44:00	375.158		2017-01-01 08:44:00	3.37243	2018-01-01 08:44:00	3.32065		2017-12-29 08:44:00	7171.89	9102.01	17743.9		2017-12-31 08:44:00	7340.97	9572.23	17633.9		2017-12-31 08:44:00	7267.56	8955.05	17800		2017-12-31 08:44:00	7211.03	8792.86	17910.1		524	2017-01-01 08:44:00	2017-01-01 08:44:00		121524	2017-03-26 09:24:00	2017-03-26 10:24:00		2017-01-01 08:44:00	18.1741	2836.74		2018-01-01 08:44:00	24.999	0
2017-01-01 08:45:00	389.42			2018-01-01 08:45:00	357.829		2018-01-01 08:45:00	376.044		2017-01-01 08:45:00	3.37206	2018-01-01 08:45:00	3.32921		2017-12-29 08:45:00	7137.79	9120.62	17771.3		2017-12-31 08:45:00	7340.97	9572.23	17633.9		2017-12-31 08:45:00	7267.56	8955.05	17800		2017-12-31 08:45:00	7211.03	8792.86	17910.1		525	2017-01-01 08:45:00	2017-01-01 08:45:00		121525	2017-03-26 09:25:00	2017-03-26 10:25:00		2017-01-01 08:45:00	18.3322	2373.83		2018-01-01 08:45:00	24.2945	0
2017-01-01 08:46:00	389.492			2018-01-01 08:46:00	357.829		2018-01-01 08:46:00	377.815		2017-01-01 08:46:00	3.37595	2018-01-01 08:46:00	3.34634		2017-12-29 08:46:00	7133.36	9143.21	17800.7		2017-12-31 08:46:00	7340.97	9572.23	17633.9		2017-12-31 08:46:00	7267.56	8955.05	17800		2017-12-31 08:46:00	7211.03	8792.86	17910.1		526	2017-01-01 08:46:00	2017-01-01 08:46:00		121526	2017-03-26 09:26:00	2017-03-26 10:26:00		2017-01-01 08:46:00	18.1451	2163.09		2018-01-01 08:46:00	23.6626	0
2017-01-01 08:47:00	389.399			2018-01-01 08:47:00	357.829		2018-01-01 08:47:00	379.96		2017-01-01 08:47:00	3.37682	2018-01-01 08:47:00	3.36707		2017-12-29 08:47:00	7142.75	9136.49	17811.1		2017-12-31 08:47:00	7340.97	9572.23	17633.9		2017-12-31 08:47:00	7267.56	8955.05	17800		2017-12-31 08:47:00	7211.03	8792.86	17910.1		527	2017-01-01 08:47:00	2017-01-01 08:47:00		121527	2017-03-26 09:27:00	2017-03-26 10:27:00		2017-01-01 08:47:00	17.7594	1992.6		2018-01-01 08:47:00	23.097	0
2017-01-01 08:48:00	389.298			2018-01-01 08:48:00	357.829		2018-01-01 08:48:00	381.281		2017-01-01 08:48:00	3.37822	2018-01-01 08:48:00	3.37984		2017-12-29 08:48:00	7196.54	9112.08	17818.6		2017-12-31 08:48:00	7340.97	9572.23	17633.9		2017-12-31 08:48:00	7267.56	8955.05	17800		2017-12-31 08:48:00	7211.03	8792.86	17910.1		528	2017-01-01 08:48:00	2017-01-01 08:48:00		121528	2017-03-26 09:28:00	2017-03-26 10:28:00		2017-01-01 08:48:00	18.1157	2061.85		2018-01-01 08:48:00	23.5563	0
2017-01-01 08:49:00	389.281			2018-01-01 08:49:00	357.829		2018-01-01 08:49:00	380.794		2017-01-01 08:49:00	3.38266	2018-01-01 08:49:00	3.37513		2017-12-29 08:49:00	7267.49	9086.44	17793.8		2017-12-31 08:49:00	7340.97	9572.23	17633.9		2017-12-31 08:49:00	7267.56	8955.05	17800		2017-12-31 08:49:00	7211.03	8792.86	17910.1		529	2017-01-01 08:49:00	2017-01-01 08:49:00		121529	2017-03-26 09:29:00	2017-03-26 10:29:00		2017-01-01 08:49:00	17.8884	2005.82		2018-01-01 08:49:00	24.119	0
2017-01-01 08:50:00	389.289			2018-01-01 08:50:00	357.829		2018-01-01 08:50:00	379.15		2017-01-01 08:50:00	3.38525	2018-01-01 08:50:00	3.35924		2017-12-29 08:50:00	7351.72	9072.71	17791.8		2017-12-31 08:50:00	7340.97	9572.23	17633.9		2017-12-31 08:50:00	7267.56	8955.05	17800		2017-12-31 08:50:00	7211.03	8792.86	17910.1		530	2017-01-01 08:50:00	2017-01-01 08:50:00		121530	2017-03-26 09:30:00	2017-03-26 10:30:00		2017-01-01 08:50:00	17.4647	2015.04		2018-01-01 08:50:00	23.7424	0
2017-01-01 08:51:00	389.361			2018-01-01 08:51:00	357.829		2018-01-01 08:51:00	377.479		2017-01-01 08:51:00	3.38309	2018-01-01 08:51:00	3.34308		2017-12-29 08:51:00	7357.29	9066	17802.1		2017-12-31 08:51:00	7340.97	9572.23	17633.9		2017-12-31 08:51:00	7267.56	8955.05	17800		2017-12-31 08:51:00	7211.03	8792.86	17910.1		531	2017-01-01 08:51:00	2017-01-01 08:51:00		121531	2017-03-26 09:31:00	2017-03-26 10:31:00		2017-01-01 08:51:00	17.9954	2381.43		2018-01-01 08:51:00	24.0607	0
2017-01-01 08:52:00	389.447			2018-01-01 08:52:00	357.829		2018-01-01 08:52:00	376.077		2017-01-01 08:52:00	3.37843	2018-01-01 08:52:00	3.32954		2017-12-29 08:52:00	7316.17	9037.31	17784.1		2017-12-31 08:52:00	7340.97	9572.23	17633.9		2017-12-31 08:52:00	7267.56	8955.05	17800		2017-12-31 08:52:00	7211.03	8792.86	17910.1		532	2017-01-01 08:52:00	2017-01-01 08:52:00		121532	2017-03-26 09:32:00	2017-03-26 10:32:00		2017-01-01 08:52:00	18.0755	2509.87		2018-01-01 08:52:00	24.61	0
2017-01-01 08:53:00	389.492			2018-01-01 08:53:00	357.829		2018-01-01 08:53:00	375.006		2017-01-01 08:53:00	3.37902	2018-01-01 08:53:00	3.31919		2017-12-29 08:53:00	7289.16	9010.76	17798.7		2017-12-31 08:53:00	7340.97	9572.23	17633.9		2017-12-31 08:53:00	7267.56	8955.05	17800		2017-12-31 08:53:00	7211.03	8792.86	17910.1		533	2017-01-01 08:53:00	2017-01-01 08:53:00		121533	2017-03-26 09:33:00	2017-03-26 10:33:00		2017-01-01 08:53:00	17.9195	2318.79		2018-01-01 08:53:00	24.3696	0
2017-01-01 08:54:00	389.547			2018-01-01 08:54:00	357.829		2018-01-01 08:54:00	374.741		2017-01-01 08:54:00	3.38337	2018-01-01 08:54:00	3.31663		2017-12-29 08:54:00	7235.75	9018.69	17799		2017-12-31 08:54:00	7340.97	9572.23	17633.9		2017-12-31 08:54:00	7267.56	8955.05	17800		2017-12-31 08:54:00	7211.03	8792.86	17910.1		534	2017-01-01 08:54:00	2017-01-01 08:54:00		121534	2017-03-26 09:34:00	2017-03-26 10:34:00		2017-01-01 08:54:00	18.468	2184.97		2018-01-01 08:54:00	24.3696	0
2017-01-01 08:55:00	389.571			2018-01-01 08:55:00	357.829		2018-01-01 08:55:00	375.679		2017-01-01 08:55:00	3.38172	2018-01-01 08:55:00	3.32569		2017-12-29 08:55:00	7264.51	9038.22	17801.5		2017-12-31 08:55:00	7340.97	9572.23	17633.9		2017-12-31 08:55:00	7267.56	8955.05	17800		2017-12-31 08:55:00	7211.03	8792.86	17910.1		535	2017-01-01 08:55:00	2017-01-01 08:55:00		121535	2017-03-26 09:35:00	2017-03-26 10:35:00		2017-01-01 08:55:00	18.5847	2510.89		2018-01-01 08:55:00	24.6887	0
2017-01-01 08:56:00	389.53			2018-01-01 08:56:00	357.829		2018-01-01 08:56:00	377.365		2017-01-01 08:56:00	3.37646	2018-01-01 08:56:00	3.34199		2017-12-29 08:56:00	7295.41	9058.98	17831.6		2017-12-31 08:56:00	7340.97	9572.23	17633.9		2017-12-31 08:56:00	7267.56	8955.05	17800		2017-12-31 08:56:00	7211.03	8792.86	17910.1		536	2017-01-01 08:56:00	2017-01-01 08:56:00		121536	2017-03-26 09:36:00	2017-03-26 10:36:00		2017-01-01 08:56:00	18.3393	2474.48		2018-01-01 08:56:00	24.0626	0
2017-01-01 08:57:00	389.547			2018-01-01 08:57:00	357.829		2018-01-01 08:57:00	379.354		2017-01-01 08:57:00	3.37609	2018-01-01 08:57:00	3.36121		2017-12-29 08:57:00	7233.08	9080.64	17862.5		2017-12-31 08:57:00	7340.97	9572.23	17633.9		2017-12-31 08:57:00	7267.56	8955.05	17800		2017-12-31 08:57:00	7211.03	8792.86	17910.1		537	2017-01-01 08:57:00	2017-01-01 08:57:00		121537	2017-03-26 09:37:00	2017-03-26 10:37:00		2017-01-01 08:57:00	18.2523	2481.02		2018-01-01 08:57:00	24.2262	0
2017-01-01 08:58:00	389.622			2018-01-01 08:58:00	357.829		2018-01-01 08:58:00	380.779		2017-01-01 08:58:00	3.3809	2018-01-01 08:58:00	3.37499		2017-12-29 08:58:00	7228.12	9092.24	17895.7		2017-12-31 08:58:00	7340.97	9572.23	17633.9		2017-12-31 08:58:00	7267.56	8955.05	17800		2017-12-31 08:58:00	7211.03	8792.86	17910.1		538	2017-01-01 08:58:00	2017-01-01 08:58:00		121538	2017-03-26 09:38:00	2017-03-26 10:38:00		2017-01-01 08:58:00	18.3499	2299.18		2018-01-01 08:58:00	24.7412	0
2017-01-01 08:59:00	389.612			2018-01-01 08:59:00	357.829		2018-01-01 08:59:00	380.628		2017-01-01 08:59:00	3.38227	2018-01-01 08:59:00	3.37353		2017-12-29 08:59:00	7282.22	9084.31	17867.7		2017-12-31 08:59:00	7340.97	9572.23	17633.9		2017-12-31 08:59:00	7267.56	8955.05	17800		2017-12-31 08:59:00	7211.03	8792.86	17910.1		539	2017-01-01 08:59:00	2017-01-01 08:59:00		121539	2017-03-26 09:39:00	2017-03-26 10:39:00		2017-01-01 08:59:00	18.4009	2307.06		2018-01-01 08:59:00	24.0683	0
2017-01-01 09:00:00	389.42			2018-01-01 09:00:00	357.829		2018-01-01 09:00:00	379.439		2017-01-01 09:00:00	3.37591	2018-01-01 09:00:00	3.36204		2017-12-29 09:00:00	7337.99	9069.66	17847.8		2017-12-31 09:00:00	7340.97	9572.23	17633.9		2017-12-31 09:00:00	7267.56	8955.05	17800		2017-12-31 09:00:00	7211.03	8792.86	17910.1		540	2017-01-01 09:00:00	2017-01-01 09:00:00		121540	2017-03-26 09:40:00	2017-03-26 10:40:00		2017-01-01 09:00:00	18.4718	2406.17		2018-01-01 09:00:00	24.144	0
2017-01-01 09:01:00	389.183			2018-01-01 09:01:00	357.829		2018-01-01 09:01:00	378.156		2017-01-01 09:01:00	3.36886	2018-01-01 09:01:00	3.34963		2017-12-29 09:01:00	7344.93	9080.64	17801.9		2017-12-31 09:01:00	7340.97	9572.23	17633.9		2017-12-31 09:01:00	7267.56	8955.05	17800		2017-12-31 09:01:00	7211.03	8792.86	17910.1		541	2017-01-01 09:01:00	2017-01-01 09:01:00		121541	2017-03-26 09:41:00	2017-03-26 10:41:00		2017-01-01 09:01:00	18.0516	2238.53		2018-01-01 09:01:00	24.9382	0
2017-01-01 09:02:00	389.046			2018-01-01 09:02:00	357.829		2018-01-01 09:02:00	376.55		2017-01-01 09:02:00	3.36913	2018-01-01 09:02:00	3.33411		2017-12-29 09:02:00	7319.75	9083.7	17746.7		2017-12-31 09:02:00	7340.97	9572.23	17633.9		2017-12-31 09:02:00	7267.56	8955.05	17800		2017-12-31 09:02:00	7211.03	8792.86	17910.1		542	2017-01-01 09:02:00	2017-01-01 09:02:00		121542	2017-03-26 09:42:00	2017-03-26 10:42:00		2017-01-01 09:02:00	17.6452	1495.92		2018-01-01 09:02:00	24.9564	0
2017-01-01 09:03:00	388.884			2018-01-01 09:03:00	357.829		2018-01-01 09:03:00	375.082		2017-01-01 09:03:00	3.37682	2018-01-01 09:03:00	3.31992		2017-12-29 09:03:00	7294.58	9071.79	17751.5		2017-12-31 09:03:00	7340.97	9572.23	17633.9		2017-12-31 09:03:00	7267.56	8955.05	17800		2017-12-31 09:03:00	7211.03	8792.86	17910.1		543	2017-01-01 09:03:00	2017-01-01 09:03:00		121543	2017-03-26 09:43:00	2017-03-26 10:43:00		2017-01-01 09:03:00	18.3553	1338.61		2018-01-01 09:03:00	24.9745	0
2017-01-01 09:04:00	388.637			2018-01-01 09:04:00	357.829		2018-01-01 09:04:00	374.988		2017-01-01 09:04:00	3.38406	2018-01-01 09:04:00	3.31901		2017-12-29 09:04:00	7236.29	9073.62	17732.5		2017-12-31 09:04:00	7340.97	9572.23	17633.9		2017-12-31 09:04:00	7267.56	8955.05	17800		2017-12-31 09:04:00	7211.03	8792.86	17910.1		544	2017-01-01 09:04:00	2017-01-01 09:04:00		121544	2017-03-26 09:44:00	2017-03-26 10:44:00		2017-01-01 09:04:00	18.4562	1441.41		2018-01-01 09:04:00	24.9918	0
2017-01-01 09:05:00	388.379			2018-01-01 09:05:00	357.829		2018-01-01 09:05:00	376.143		2017-01-01 09:05:00	3.38392	2018-01-01 09:05:00	3.33018		2017-12-29 09:05:00	7174.64	9085.53	17756.7		2017-12-31 09:05:00	7340.97	9572.23	17633.9		2017-12-31 09:05:00	7267.56	8955.05	17800		2017-12-31 09:05:00	7211.03	8792.86	17910.1		545	2017-01-01 09:05:00	2017-01-01 09:05:00		121545	2017-03-26 09:45:00	2017-03-26 10:45:00		2017-01-01 09:05:00	18.0371	1904.52		2018-01-01 09:05:00	24.4572	0
2017-01-01 09:06:00	388.17			2018-01-01 09:06:00	357.829		2018-01-01 09:06:00	377.744		2017-01-01 09:06:00	3.3803	2018-01-01 09:06:00	3.34565		2017-12-29 09:06:00	7144.96	9096.51	17774		2017-12-31 09:06:00	7340.97	9572.23	17633.9		2017-12-31 09:06:00	7267.56	8955.05	17800		2017-12-31 09:06:00	7211.03	8792.86	17910.1		546	2017-01-01 09:06:00	2017-01-01 09:06:00		121546	2017-03-26 09:46:00	2017-03-26 10:46:00		2017-01-01 09:06:00	18.2424	2118.54		2018-01-01 09:06:00	24.3197	0
2017-01-01 09:07:00	387.974			2018-01-01 09:07:00	357.829		2018-01-01 09:07:00	379.34		2017-01-01 09:07:00	3.37939	2018-01-01 09:07:00	3.36108		2017-12-29 09:07:00	7158.16	9105.36	17793.4		2017-12-31 09:07:00	7340.97	9572.23	17633.9		2017-12-31 09:07:00	7267.56	8955.05	17800		2017-12-31 09:07:00	7211.03	8792.86	17910.1		547	2017-01-01 09:07:00	2017-01-01 09:07:00		121547	2017-03-26 09:47:00	2017-03-26 10:47:00		2017-01-01 09:07:00	18.1613	2195.75		2018-01-01 09:07:00	24.3263	0
2017-01-01 09:08:00	387.703			2018-01-01 09:08:00	357.829		2018-01-01 09:08:00	380.481		2017-01-01 09:08:00	3.37994	2018-01-01 09:08:00	3.37211		2017-12-29 09:08:00	7186.31	9100.33	17823.2		2017-12-31 09:08:00	7340.97	9572.23	17633.9		2017-12-31 09:08:00	7267.56	8955.05	17800		2017-12-31 09:08:00	7211.03	8792.86	17910.1		548	2017-01-01 09:08:00	2017-01-01 09:08:00		121548	2017-03-26 09:48:00	2017-03-26 10:48:00		2017-01-01 09:08:00	17.9504	2133.09		2018-01-01 09:08:00	23.7707	0
2017-01-01 09:09:00	387.367			2018-01-01 09:09:00	357.829		2018-01-01 09:09:00	380.699		2017-01-01 09:09:00	3.37513	2018-01-01 09:09:00	3.37421		2017-12-29 09:09:00	7239.49	9080.49	17806.2		2017-12-31 09:09:00	7340.97	9572.23	17633.9		2017-12-31 09:09:00	7267.56	8955.05	17800		2017-12-31 09:09:00	7211.03	8792.86	17910.1		549	2017-01-01 09:09:00	2017-01-01 09:09:00		121549	2017-03-26 09:49:00	2017-03-26 10:49:00		2017-01-01 09:09:00	18.3879	2164.13		2018-01-01 09:09:00	23.8869	0
2017-01-01 09:10:00	386.938			2018-01-01 09:10:00	357.829		2018-01-01 09:10:00	379.794		2017-01-01 09:10:00	3.36675	2018-01-01 09:10:00	3.36547		2017-12-29 09:10:00	7306.86	9077.59	17804.4		2017-12-31 09:10:00	7340.97	9572.23	17633.9		2017-12-31 09:10:00	7267.56	8955.05	17800		2017-12-31 09:10:00	7211.03	8792.86	17910.1		550	2017-01-01 09:10:00	2017-01-01 09:10:00		121550	2017-03-26 09:50:00	2017-03-26 10:50:00		2017-01-01 09:10:00	18.5086	1938.82		2018-01-01 09:10:00	24.0463	0
2017-01-01 09:11:00	386.477			2018-01-01 09:11:00	357.829		2018-01-01 09:11:00	377.857		2017-01-01 09:11:00	3.36387	2018-01-01 09:11:00	3.34675		2017-12-29 09:11:00	7377.13	9070.88	17782.8		2017-12-31 09:11:00	7340.97	9572.23	17633.9		2017-12-31 09:11:00	7267.56	8955.05	17800		2017-12-31 09:11:00	7211.03	8792.86	17910.1		551	2017-01-01 09:11:00	2017-01-01 09:11:00		121551	2017-03-26 09:51:00	2017-03-26 10:51:00		2017-01-01 09:11:00	18.4983	1428.25		2018-01-01 09:11:00	23.8581	0
2017-01-01 09:12:00	386.1			2018-01-01 09:12:00	357.829		2018-01-01 09:12:00	375.627		2017-01-01 09:12:00	3.36831	2018-01-01 09:12:00	3.32519		2017-12-29 09:12:00	7371.33	9062.03	17774.1		2017-12-31 09:12:00	7340.97	9572.23	17633.9		2017-12-31 09:12:00	7267.56	8955.05	17800		2017-12-31 09:12:00	7211.03	8792.86	17910.1		552	2017-01-01 09:12:00	2017-01-01 09:12:00		121552	2017-03-26 09:52:00	2017-03-26 10:52:00		2017-01-01 09:12:00	18.5613	1153.64		2018-01-01 09:12:00	23.8571	0
2017-01-01 09:13:00	385.794			2018-01-01 09:13:00	357.829		2018-01-01 09:13:00	374.32		2017-01-01 09:13:00	3.37659	2018-01-01 09:13:00	3.31255		2017-12-29 09:13:00	7333.71	9055.01	17813.1		2017-12-31 09:13:00	7340.97	9572.23	17633.9		2017-12-31 09:13:00	7267.56	8955.05	17800		2017-12-31 09:13:00	7211.03	8792.86	17910.1		553	2017-01-01 09:13:00	2017-01-01 09:13:00		121553	2017-03-26 09:53:00	2017-03-26 10:53:00		2017-01-01 09:13:00	18.2174	772.771		2018-01-01 09:13:00	24.1862	0
2017-01-01 09:14:00	385.53			2018-01-01 09:14:00	357.829		2018-01-01 09:14:00	374.76		2017-01-01 09:14:00	3.38218	2018-01-01 09:14:00	3.31681		2017-12-29 09:14:00	7310.75	9036.39	17834.2		2017-12-31 09:14:00	7340.97	9572.23	17633.9		2017-12-31 09:14:00	7267.56	8955.05	17800		2017-12-31 09:14:00	7211.03	8792.86	17910.1		554	2017-01-01 09:14:00	2017-01-01 09:14:00		121554	2017-03-26 09:54:00	2017-03-26 10:54:00		2017-01-01 09:14:00	17.9736	635.142		2018-01-01 09:14:00	23.9906	0
2017-01-01 09:15:00	385.327			2018-01-01 09:15:00	357.829		2018-01-01 09:15:00	376.55		2017-01-01 09:15:00	3.38232	2018-01-01 09:15:00	3.33411		2017-12-29 09:15:00	7255.59	9037.31	17832.4		2017-12-31 09:15:00	7340.97	9572.23	17633.9		2017-12-31 09:15:00	7267.56	8955.05	17800		2017-12-31 09:15:00	7211.03	8792.86	17910.1		555	2017-01-01 09:15:00	2017-01-01 09:15:00		121555	2017-03-26 09:55:00	2017-03-26 10:55:00		2017-01-01 09:15:00	18.0514	922.278		2018-01-01 09:15:00	23.8854	0
2017-01-01 09:16:00	385.272			2018-01-01 09:16:00	357.829		2018-01-01 09:16:00	378.639		2017-01-01 09:16:00	3.38081	2018-01-01 09:16:00	3.3543		2017-12-29 09:16:00	7246.13	9060.81	17824		2017-12-31 09:16:00	7340.97	9572.23	17633.9		2017-12-31 09:16:00	7267.56	8955.05	17800		2017-12-31 09:16:00	7211.03	8792.86	17910.1		556	2017-01-01 09:16:00	2017-01-01 09:16:00		121556	2017-03-26 09:56:00	2017-03-26 10:56:00		2017-01-01 09:16:00	17.7367	1050.08		2018-01-01 09:16:00	24.0566	0
2017-01-01 09:17:00	385.29			2018-01-01 09:17:00	357.829		2018-01-01 09:17:00	380.249		2017-01-01 09:17:00	3.38113	2018-01-01 09:17:00	3.36986		2017-12-29 09:17:00	7235.14	9070.88	17822.5		2017-12-31 09:17:00	7340.97	9572.23	17633.9		2017-12-31 09:17:00	7267.56	8955.05	17800		2017-12-31 09:17:00	7211.03	8792.86	17910.1		557	2017-01-01 09:17:00	2017-01-01 09:17:00		121557	2017-03-26 09:57:00	2017-03-26 10:57:00		2017-01-01 09:17:00	17.6742	1027.56		2018-01-01 09:17:00	24.2855	0
2017-01-01 09:18:00	385.193			2018-01-01 09:18:00	357.829		2018-01-01 09:18:00	380.732		2017-01-01 09:18:00	3.38135	2018-01-01 09:18:00	3.37453		2017-12-29 09:18:00	7224.31	9053.18	17837.3		2017-12-31 09:18:00	7340.97	9572.23	17633.9		2017-12-31 09:18:00	7267.56	8955.05	17800		2017-12-31 09:18:00	7211.03	8792.86	17910.1		558	2017-01-01 09:18:00	2017-01-01 09:18:00		121558	2017-03-26 09:58:00	2017-03-26 10:58:00		2017-01-01 09:18:00	18.0692	1055.56		2018-01-01 09:18:00	24.6323	0
2017-01-01 09:19:00	384.891			2018-01-01 09:19:00	357.829		2018-01-01 09:19:00	380.287		2017-01-01 09:19:00	3.37861	2018-01-01 09:19:00	3.37023		2017-12-29 09:19:00	7252.92	9040.36	17814		2017-12-31 09:19:00	7340.97	9572.23	17633.9		2017-12-31 09:19:00	7267.56	8955.05	17800		2017-12-31 09:19:00	7211.03	8792.86	17910.1		559	2017-01-01 09:19:00	2017-01-01 09:19:00		121559	2017-03-26 09:59:00	2017-03-26 10:59:00		2017-01-01 09:19:00	17.825	971.593		2018-01-01 09:19:00	23.9735	0
2017-01-01 09:20:00	384.603			2018-01-01 09:20:00	357.829		2018-01-01 09:20:00	379.496		2017-01-01 09:20:00	3.37669	2018-01-01 09:20:00	3.36259		2017-12-29 09:20:00	7299.92	9028.46	17797		2017-12-31 09:20:00	7340.97	9572.23	17633.9		2017-12-31 09:20:00	7267.56	8955.05	17800		2017-12-31 09:20:00	7211.03	8792.86	17910.1		560	2017-01-01 09:20:00	2017-01-01 09:20:00		121560	2017-03-26 10:00:00	2017-03-26 11:00:00		2017-01-01 09:20:00	17.7505	958.641		2018-01-01 09:20:00	23.6584	0
2017-01-01 09:21:00	384.558			2018-01-01 09:21:00	357.829		2018-01-01 09:21:00	378.075		2017-01-01 09:21:00	3.38058	2018-01-01 09:21:00	3.34885		2017-12-29 09:21:00	7358.74	9014.72	17807.2		2017-12-31 09:21:00	7340.97	9572.23	17633.9		2017-12-31 09:21:00	7267.56	8955.05	17800		2017-12-31 09:21:00	7211.03	8792.86	17910.1		561	2017-01-01 09:21:00	2017-01-01 09:21:00		121561	2017-03-26 10:01:00	2017-03-26 11:01:00		2017-01-01 09:21:00	18.1474	795.788		2018-01-01 09:21:00	24.2092	0
2017-01-01 09:22:00	384.713			2018-01-01 09:22:00	357.829		2018-01-01 09:22:00	375.987		2017-01-01 09:22:00	3.38786	2018-01-01 09:22:00	3.32867		2017-12-29 09:22:00	7414.05	9014.72	17786.7		2017-12-31 09:22:00	7340.97	9572.23	17633.9		2017-12-31 09:22:00	7267.56	8955.05	17800		2017-12-31 09:22:00	7211.03	8792.86	17910.1		562	2017-01-01 09:22:00	2017-01-01 09:22:00		121562	2017-03-26 10:02:00	2017-03-26 11:02:00		2017-01-01 09:22:00	18.1903	854.286		2018-01-01 09:22:00	24.7364	0
2017-01-01 09:23:00	385.039			2018-01-01 09:23:00	357.829		2018-01-01 09:23:00	374.476		2017-01-01 09:23:00	3.3917	2018-01-01 09:23:00	3.31406		2017-12-29 09:23:00	7421.3	8993.67	17785.5		2017-12-31 09:23:00	7340.97	9572.23	17633.9		2017-12-31 09:23:00	7267.56	8955.05	17800		2017-12-31 09:23:00	7211.03	8792.86	17910.1		563	2017-01-01 09:23:00	2017-01-01 09:23:00		121563	2017-03-26 10:03:00	2017-03-26 11:03:00		2017-01-01 09:23:00	18.1296	1374.55		2018-01-01 09:23:00	25	0
2017-01-01 09:24:00	385.389			2018-01-01 09:24:00	357.829		2018-01-01 09:24:00	374.566		2017-01-01 09:24:00	3.38602	2018-01-01 09:24:00	3.31493		2017-12-29 09:24:00	7365.76	8992.75	17779.2		2017-12-31 09:24:00	7340.97	9572.23	17633.9		2017-12-31 09:24:00	7267.56	8955.05	17800		2017-12-31 09:24:00	7211.03	8792.86	17910.1		564	2017-01-01 09:24:00	2017-01-01 09:24:00		121564	2017-03-26 10:04:00	2017-03-26 11:04:00		2017-01-01 09:24:00	17.6953	1529.66		2018-01-01 09:24:00	24.3885	0
2017-01-01 09:25:00	385.739			2018-01-01 09:25:00	357.829		2018-01-01 09:25:00	375.977		2017-01-01 09:25:00	3.37696	2018-01-01 09:25:00	3.32857		2017-12-29 09:25:00	7336.38	9016.56	17766.3		2017-12-31 09:25:00	7340.97	9572.23	17633.9		2017-12-31 09:25:00	7267.56	8955.05	17800		2017-12-31 09:25:00	7211.03	8792.86	17910.1		565	2017-01-01 09:25:00	2017-01-01 09:25:00		121565	2017-03-26 10:05:00	2017-03-26 11:05:00		2017-01-01 09:25:00	17.4535	1489.43		2018-01-01 09:25:00	23.583	0
2017-01-01 09:26:00	386.175			2018-01-01 09:26:00	357.829		2018-01-01 09:26:00	377.786		2017-01-01 09:26:00	3.37394	2018-01-01 09:26:00	3.34606		2017-12-29 09:26:00	7308.92	9011.67	17773.3		2017-12-31 09:26:00	7340.97	9572.23	17633.9		2017-12-31 09:26:00	7267.56	8955.05	17800		2017-12-31 09:26:00	7211.03	8792.86	17910.1		566	2017-01-01 09:26:00	2017-01-01 09:26:00		121566	2017-03-26 10:06:00	2017-03-26 11:06:00		2017-01-01 09:26:00	17.9298	1396.31		2018-01-01 09:26:00	24.1156	0
2017-01-01 09:27:00	386.591			2018-01-01 09:27:00	357.829		2018-01-01 09:27:00	379.368		2017-01-01 09:27:00	3.37577	2018-01-01 09:27:00	3.36135		2017-12-29 09:27:00	7325.7	9014.72	17801.9		2017-12-31 09:27:00	7340.97	9572.23	17633.9		2017-12-31 09:27:00	7267.56	8955.05	17800		2017-12-31 09:27:00	7211.03	8792.86	17910.1		567	2017-01-01 09:27:00	2017-01-01 09:27:00		121567	2017-03-26 10:07:00	2017-03-26 11:07:00		2017-01-01 09:27:00	17.9042	1089.14		2018-01-01 09:27:00	24.6928	0
2017-01-01 09:28:00	386.824			2018-01-01 09:28:00	357.829		2018-01-01 09:28:00	380.533		2017-01-01 09:28:00	3.37504	2018-01-01 09:28:00	3.37261		2017-12-29 09:28:00	7403.98	9022.66	17811		2017-12-31 09:28:00	7340.97	9572.23	17633.9		2017-12-31 09:28:00	7267.56	8955.05	17800		2017-12-31 09:28:00	7211.03	8792.86	17910.1		568	2017-01-01 09:28:00	2017-01-01 09:28:00		121568	2017-03-26 10:08:00	2017-03-26 11:08:00		2017-01-01 09:28:00	17.7623	934.147		2018-01-01 09:28:00	24.053	0
2017-01-01 09:29:00	386.869			2018-01-01 09:29:00	357.829		2018-01-01 09:29:00	380.685		2017-01-01 09:29:00	3.3716	2018-01-01 09:29:00	3.37408		2017-12-29 09:29:00	7473.64	9017.78	17789.5		2017-12-31 09:29:00	7340.97	9572.23	17633.9		2017-12-31 09:29:00	7267.56	8955.05	17800		2017-12-31 09:29:00	7211.03	8792.86	17910.1		569	2017-01-01 09:29:00	2017-01-01 09:29:00		121569	2017-03-26 10:09:00	2017-03-26 11:09:00		2017-01-01 09:29:00	18.1094	618.629		2018-01-01 09:29:00	23.2035	0
2017-01-01 09:30:00	386.8			2018-01-01 09:30:00	357.829		2018-01-01 09:30:00	379.61		2017-01-01 09:30:00	3.37284	2018-01-01 09:30:00	3.36368		2017-12-29 09:30:00	7546.2	9004.96	17764		2017-12-31 09:30:00	7340.97	9572.23	17633.9		2017-12-31 09:30:00	7267.56	8955.05	17800		2017-12-31 09:30:00	7211.03	8792.86	17910.1		570	2017-01-01 09:30:00	2017-01-01 09:30:00		121570	2017-03-26 10:10:00	2017-03-26 11:10:00		2017-01-01 09:30:00	17.8872	68.2016		2018-01-01 09:30:00	22.9795	0
2017-01-01 09:31:00	386.68			2018-01-01 09:31:00	357.829		2018-01-01 09:31:00	378.004		2017-01-01 09:31:00	3.38305	2018-01-01 09:31:00	3.34817		2017-12-29 09:31:00	7527.43	9000.99	17748.4		2017-12-31 09:31:00	7340.97	9572.23	17633.9		2017-12-31 09:31:00	7267.56	8955.05	17800		2017-12-31 09:31:00	7211.03	8792.86	17910.1		571	2017-01-01 09:31:00	2017-01-01 09:31:00		121571	2017-03-26 10:11:00	2017-03-26 11:11:00		2017-01-01 09:31:00	17.451	0		2018-01-01 09:31:00	24.0214	0
2017-01-01 09:32:00	386.543			2018-01-01 09:32:00	357.829		2018-01-01 09:32:00	376.333		2017-01-01 09:32:00	3.39692	2018-01-01 09:32:00	3.33201		2017-12-29 09:32:00	7497.6	9012.89	17791.7		2017-12-31 09:32:00	7340.97	9572.23	17633.9		2017-12-31 09:32:00	7267.56	8955.05	17800		2017-12-31 09:32:00	7211.03	8792.86	17910.1		572	2017-01-01 09:32:00	2017-01-01 09:32:00		121572	2017-03-26 10:12:00	2017-03-26 11:12:00		2017-01-01 09:32:00	17.9526	99.3018		2018-01-01 09:32:00	24.617	0
2017-01-01 09:33:00	386.374			2018-01-01 09:33:00	357.829		2018-01-01 09:33:00	375.163		2017-01-01 09:33:00	3.40168	2018-01-01 09:33:00	3.3207		2017-12-29 09:33:00	7499.89	9043.41	17792.9		2017-12-31 09:33:00	7340.97	9572.23	17633.9		2017-12-31 09:33:00	7267.56	8955.05	17800		2017-12-31 09:33:00	7211.03	8792.86	17910.1		573	2017-01-01 09:33:00	2017-01-01 09:33:00		121573	2017-03-26 10:13:00	2017-03-26 11:13:00		2017-01-01 09:33:00	18.1276	1005.17		2018-01-01 09:33:00	24.5289	0
2017-01-01 09:34:00	386.227			2018-01-01 09:34:00	357.829		2018-01-01 09:34:00	375.134		2017-01-01 09:34:00	3.39596	2018-01-01 09:34:00	3.32043		2017-12-29 09:34:00	7435.26	9071.79	17786.4		2017-12-31 09:34:00	7340.97	9572.23	17633.9		2017-12-31 09:34:00	7267.56	8955.05	17800		2017-12-31 09:34:00	7211.03	8792.86	17910.1		574	2017-01-01 09:34:00	2017-01-01 09:34:00		121574	2017-03-26 10:14:00	2017-03-26 11:14:00		2017-01-01 09:34:00	17.6835	1303.54		2018-01-01 09:34:00	24.0151	0
2017-01-01 09:35:00	386.052			2018-01-01 09:35:00	357.829		2018-01-01 09:35:00	376.11		2017-01-01 09:35:00	3.38969	2018-01-01 09:35:00	3.32986		2017-12-29 09:35:00	7412.83	9064.77	17794		2017-12-31 09:35:00	7340.97	9572.23	17633.9		2017-12-31 09:35:00	7267.56	8955.05	17800		2017-12-31 09:35:00	7211.03	8792.86	17910.1		575	2017-01-01 09:35:00	2017-01-01 09:35:00		121575	2017-03-26 10:15:00	2017-03-26 11:15:00		2017-01-01 09:35:00	17.8397	1484.53		2018-01-01 09:35:00	23.6401	0
2017-01-01 09:36:00	385.859			2018-01-01 09:36:00	357.829		2018-01-01 09:36:00	377.545		2017-01-01 09:36:00	3.38648	2018-01-01 09:36:00	3.34373		2017-12-29 09:36:00	7391.47	9051.04	17774.1		2017-12-31 09:36:00	7340.97	9572.23	17633.9		2017-12-31 09:36:00	7267.56	8955.05	17800		2017-12-31 09:36:00	7211.03	8792.86	17910.1		576	2017-01-01 09:36:00	2017-01-01 09:36:00		121576	2017-03-26 10:16:00	2017-03-26 11:16:00		2017-01-01 09:36:00	18.1514	1543.29		2018-01-01 09:36:00	24.0029	0
2017-01-01 09:37:00	385.732			2018-01-01 09:37:00	357.829		2018-01-01 09:37:00	379.079		2017-01-01 09:37:00	3.38378	2018-01-01 09:37:00	3.35856		2017-12-29 09:37:00	7340.58	9069.96	17777.1		2017-12-31 09:37:00	7340.97	9572.23	17633.9		2017-12-31 09:37:00	7267.56	8955.05	17800		2017-12-31 09:37:00	7211.03	8792.86	17910.1		577	2017-01-01 09:37:00	2017-01-01 09:37:00		121577	2017-03-26 10:17:00	2017-03-26 11:17:00		2017-01-01 09:37:00	18.2666	1490.5		2018-01-01 09:37:00	24.3792	0
2017-01-01 09:38:00	385.684			2018-01-01 09:38:00	357.829		2018-01-01 09:38:00	380.571		2017-01-01 09:38:00	3.37769	2018-01-01 09:38:00	3.37298		2017-12-29 09:38:00	7351.11	9102.31	17801.5		2017-12-31 09:38:00	7340.97	9572.23	17633.9		2017-12-31 09:38:00	7267.56	8955.05	17800		2017-12-31 09:38:00	7211.03	8792.86	17910.1		578	2017-01-01 09:38:00	2017-01-01 09:38:00		121578	2017-03-26 10:18:00	2017-03-26 11:18:00		2017-01-01 09:38:00	18.6753	1562.86		2018-01-01 09:38:00	24.6411	0
2017-01-01 09:39:00	385.726			2018-01-01 09:39:00	357.829		2018-01-01 09:39:00	381.106		2017-01-01 09:39:00	3.36996	2018-01-01 09:39:00	3.37815		2017-12-29 09:39:00	7403.45	9114.82	17781.1		2017-12-31 09:39:00	7340.97	9572.23	17633.9		2017-12-31 09:39:00	7267.56	8955.05	17800		2017-12-31 09:39:00	7211.03	8792.86	17910.1		579	2017-01-01 09:39:00	2017-01-01 09:39:00		121579	2017-03-26 10:19:00	2017-03-26 11:19:00		2017-01-01 09:39:00	18.3839	1103.67		2018-01-01 09:39:00	24.7639	0
2017-01-01 09:40:00	385.901			2018-01-01 09:40:00	357.829		2018-01-01 09:40:00	380.173		2017-01-01 09:40:00	3.36982	2018-01-01 09:40:00	3.36913		2017-12-29 09:40:00	7474.1	9105.06	17785.6		2017-12-31 09:40:00	7340.97	9572.23	17633.9		2017-12-31 09:40:00	7267.56	8955.05	17800		2017-12-31 09:40:00	7211.03	8792.86	17910.1		580	2017-01-01 09:40:00	2017-01-01 09:40:00		121580	2017-03-26 10:20:00	2017-03-26 11:20:00		2017-01-01 09:40:00	17.7602	209.204		2018-01-01 09:40:00	24.3248	0
2017-01-01 09:41:00	386.189			2018-01-01 09:41:00	357.829		2018-01-01 09:41:00	378.288		2017-01-01 09:41:00	3.37865	2018-01-01 09:41:00	3.35091		2017-12-29 09:41:00	7547.57	9100.18	17763.8		2017-12-31 09:41:00	7340.97	9572.23	17633.9		2017-12-31 09:41:00	7267.56	8955.05	17800		2017-12-31 09:41:00	7211.03	8792.86	17910.1		581	2017-01-01 09:41:00	2017-01-01 09:41:00		121581	2017-03-26 10:21:00	2017-03-26 11:21:00		2017-01-01 09:41:00	17.9906	0		2018-01-01 09:41:00	23.9382	0
2017-01-01 09:42:00	386.433			2018-01-01 09:42:00	357.829		2018-01-01 09:42:00	376.219		2017-01-01 09:42:00	3.38992	2018-01-01 09:42:00	3.33091		2017-12-29 09:42:00	7532.84	9100.18	17777		2017-12-31 09:42:00	7340.97	9572.23	17633.9		2017-12-31 09:42:00	7267.56	8955.05	17800		2017-12-31 09:42:00	7211.03	8792.86	17910.1		582	2017-01-01 09:42:00	2017-01-01 09:42:00		121582	2017-03-26 10:22:00	2017-03-26 11:22:00		2017-01-01 09:42:00	18.2754	0		2018-01-01 09:42:00	24.4201	0
2017-01-01 09:43:00	386.45			2018-01-01 09:43:00	357.829		2018-01-01 09:43:00	375.04		2017-01-01 09:43:00	3.39458	2018-01-01 09:43:00	3.31951		2017-12-29 09:43:00	7467.46	9095.29	17816.4		2017-12-31 09:43:00	7340.97	9572.23	17633.9		2017-12-31 09:43:00	7267.56	8955.05	17800		2017-12-31 09:43:00	7211.03	8792.86	17910.1		583	2017-01-01 09:43:00	2017-01-01 09:43:00		121583	2017-03-26 10:23:00	2017-03-26 11:23:00		2017-01-01 09:43:00	18.229	82.8706		2018-01-01 09:43:00	24.8067	0
2017-01-01 09:44:00	386.244			2018-01-01 09:44:00	357.829		2018-01-01 09:44:00	374.841		2017-01-01 09:44:00	3.39326	2018-01-01 09:44:00	3.31759		2017-12-29 09:44:00	7411.31	9098.34	17839.4		2017-12-31 09:44:00	7340.97	9572.23	17633.9		2017-12-31 09:44:00	7267.56	8955.05	17800		2017-12-31 09:44:00	7211.03	8792.86	17910.1		584	2017-01-01 09:44:00	2017-01-01 09:44:00		121584	2017-03-26 10:24:00	2017-03-26 11:24:00		2017-01-01 09:44:00	18.288	527.597		2018-01-01 09:44:00	24.2886	0
2017-01-01 09:45:00	385.983			2018-01-01 09:45:00	357.829		2018-01-01 09:45:00	375.305		2017-01-01 09:45:00	3.3928	2018-01-01 09:45:00	3.32207		2017-12-29 09:45:00	7329.82	9115.13	17840.5		2017-12-31 09:45:00	7340.97	9572.23	17633.9		2017-12-31 09:45:00	7267.56	8955.05	17800		2017-12-31 09:45:00	7211.03	8792.86	17910.1		585	2017-01-01 09:45:00	2017-01-01 09:45:00		121585	2017-03-26 10:25:00	2017-03-26 11:25:00		2017-01-01 09:45:00	17.9593	880.484		2018-01-01 09:45:00	23.1531	0
2017-01-01 09:46:00	385.753			2018-01-01 09:46:00	357.829		2018-01-01 09:46:00	376.361		2017-01-01 09:46:00	3.39303	2018-01-01 09:46:00	3.33228		2017-12-29 09:46:00	7237.28	9120.93	17833.3		2017-12-31 09:46:00	7340.97	9572.23	17633.9		2017-12-31 09:46:00	7267.56	8955.05	17800		2017-12-31 09:46:00	7211.03	8792.86	17910.1		586	2017-01-01 09:46:00	2017-01-01 09:46:00		121586	2017-03-26 10:26:00	2017-03-26 11:26:00		2017-01-01 09:46:00	17.6068	1154.43		2018-01-01 09:46:00	23.1075	0
2017-01-01 09:47:00	385.578			2018-01-01 09:47:00	357.829		2018-01-01 09:47:00	377.767		2017-01-01 09:47:00	3.39106	2018-01-01 09:47:00	3.34588		2017-12-29 09:47:00	7217.44	9112.08	17825.5		2017-12-31 09:47:00	7340.97	9572.23	17633.9		2017-12-31 09:47:00	7267.56	8955.05	17800		2017-12-31 09:47:00	7211.03	8792.86	17910.1		587	2017-01-01 09:47:00	2017-01-01 09:47:00		121587	2017-03-26 10:27:00	2017-03-26 11:27:00		2017-01-01 09:47:00	17.895	1392.35		2018-01-01 09:47:00	24.243	0
2017-01-01 09:48:00	385.465			2018-01-01 09:48:00	357.829		2018-01-01 09:48:00	379.221		2017-01-01 09:48:00	3.3841	2018-01-01 09:48:00	3.35993		2017-12-29 09:48:00	7236.21	9114.82	17830.1		2017-12-31 09:48:00	7340.97	9572.23	17633.9		2017-12-31 09:48:00	7267.56	8955.05	17800		2017-12-31 09:48:00	7211.03	8792.86	17910.1		588	2017-01-01 09:48:00	2017-01-01 09:48:00		121588	2017-03-26 10:28:00	2017-03-26 11:28:00		2017-01-01 09:48:00	17.8685	1398.26		2018-01-01 09:48:00	24.2556	0
2017-01-01 09:49:00	385.468			2018-01-01 09:49:00	357.829		2018-01-01 09:49:00	380.183		2017-01-01 09:49:00	3.37517	2018-01-01 09:49:00	3.36922		2017-12-29 09:49:00	7247.2	9082.47	17825.9		2017-12-31 09:49:00	7340.97	9572.23	17633.9		2017-12-31 09:49:00	7267.56	8955.05	17800		2017-12-31 09:49:00	7211.03	8792.86	17910.1		589	2017-01-01 09:49:00	2017-01-01 09:49:00		121589	2017-03-26 10:29:00	2017-03-26 11:29:00		2017-01-01 09:49:00	17.9261	1381.87		2018-01-01 09:49:00	24.2556	0
2017-01-01 09:50:00	385.636			2018-01-01 09:50:00	357.829		2018-01-01 09:50:00	379.993		2017-01-01 09:50:00	3.37266	2018-01-01 09:50:00	3.36739		2017-12-29 09:50:00	7315.1	9054.09	17823.7		2017-12-31 09:50:00	7340.97	9572.23	17633.9		2017-12-31 09:50:00	7267.56	8955.05	17800		2017-12-31 09:50:00	7211.03	8792.86	17910.1		590	2017-01-01 09:50:00	2017-01-01 09:50:00		121590	2017-03-26 10:30:00	2017-03-26 11:30:00		2017-01-01 09:50:00	18.3271	1030.49		2018-01-01 09:50:00	24.6044	0
2017-01-01 09:51:00	385.904			2018-01-01 09:51:00	357.829		2018-01-01 09:51:00	379.122		2017-01-01 09:51:00	3.37719	2018-01-01 09:51:00	3.35897		2017-12-29 09:51:00	7395.44	9062.03	17842.8		2017-12-31 09:51:00	7340.97	9572.23	17633.9		2017-12-31 09:51:00	7267.56	8955.05	17800		2017-12-31 09:51:00	7211.03	8792.86	17910.1		591	2017-01-01 09:51:00	2017-01-01 09:51:00		121591	2017-03-26 10:31:00	2017-03-26 11:31:00		2017-01-01 09:51:00	18.1821	446.768		2018-01-01 09:51:00	24.2342	0
2017-01-01 09:52:00	386.117			2018-01-01 09:52:00	357.829		2018-01-01 09:52:00	378.118		2017-01-01 09:52:00	3.38058	2018-01-01 09:52:00	3.34927		2017-12-29 09:52:00	7394.37	9073.93	17836.3		2017-12-31 09:52:00	7340.97	9572.23	17633.9		2017-12-31 09:52:00	7267.56	8955.05	17800		2017-12-31 09:52:00	7211.03	8792.86	17910.1		592	2017-01-01 09:52:00	2017-01-01 09:52:00		121592	2017-03-26 10:32:00	2017-03-26 11:32:00		2017-01-01 09:52:00	18.0898	8.85704		2018-01-01 09:52:00	24.6298	0
2017-01-01 09:53:00	386.162			2018-01-01 09:53:00	357.829		2018-01-01 09:53:00	376.64		2017-01-01 09:53:00	3.38053	2018-01-01 09:53:00	3.33498		2017-12-29 09:53:00	7401.62	9088.58	17832.5		2017-12-31 09:53:00	7340.97	9572.23	17633.9		2017-12-31 09:53:00	7267.56	8955.05	17800		2017-12-31 09:53:00	7211.03	8792.86	17910.1		593	2017-01-01 09:53:00	2017-01-01 09:53:00		121593	2017-03-26 10:33:00	2017-03-26 11:33:00		2017-01-01 09:53:00	17.9097	27.2941		2018-01-01 09:53:00	24.7579	0
2017-01-01 09:54:00	386.134			2018-01-01 09:54:00	357.829		2018-01-01 09:54:00	375.3		2017-01-01 09:54:00	3.38374	2018-01-01 09:54:00	3.32203		2017-12-29 09:54:00	7427.33	9112.99	17843.6		2017-12-31 09:54:00	7340.97	9572.23	17633.9		2017-12-31 09:54:00	7267.56	8955.05	17800		2017-12-31 09:54:00	7211.03	8792.86	17910.1		594	2017-01-01 09:54:00	2017-01-01 09:54:00		121594	2017-03-26 10:34:00	2017-03-26 11:34:00		2017-01-01 09:54:00	17.6612	0		2018-01-01 09:54:00	24.2736	0
2017-01-01 09:55:00	386.144			2018-01-01 09:55:00	357.829		2018-01-01 09:55:00	375.115		2017-01-01 09:55:00	3.3912	2018-01-01 09:55:00	3.32024		2017-12-29 09:55:00	7360.11	9145.95	17854.4		2017-12-31 09:55:00	7340.97	9572.23	17633.9		2017-12-31 09:55:00	7267.56	8955.05	17800		2017-12-31 09:55:00	7211.03	8792.86	17910.1		595	2017-01-01 09:55:00	2017-01-01 09:55:00		121595	2017-03-26 10:35:00	2017-03-26 11:35:00		2017-01-01 09:55:00	17.9505	195.919		2018-01-01 09:55:00	24.0534	0
2017-01-01 09:56:00	386.134			2018-01-01 09:56:00	357.829		2018-01-01 09:56:00	375.84		2017-01-01 09:56:00	3.39527	2018-01-01 09:56:00	3.32725		2017-12-29 09:56:00	7267.26	9147.78	17826.6		2017-12-31 09:56:00	7340.97	9572.23	17633.9		2017-12-31 09:56:00	7267.56	8955.05	17800		2017-12-31 09:56:00	7211.03	8792.86	17910.1		596	2017-01-01 09:56:00	2017-01-01 09:56:00		121596	2017-03-26 10:36:00	2017-03-26 11:36:00		2017-01-01 09:56:00	18.147	845.254		2018-01-01 09:56:00	24.4507	0
2017-01-01 09:57:00	386.024			2018-01-01 09:57:00	357.829		2018-01-01 09:57:00	376.948		2017-01-01 09:57:00	3.39179	2018-01-01 09:57:00	3.33796		2017-12-29 09:57:00	7214.62	9146.87	17807.6		2017-12-31 09:57:00	7340.97	9572.23	17633.9		2017-12-31 09:57:00	7267.56	8955.05	17800		2017-12-31 09:57:00	7211.03	8792.86	17910.1		597	2017-01-01 09:57:00	2017-01-01 09:57:00		121597	2017-03-26 10:37:00	2017-03-26 11:37:00		2017-01-01 09:57:00	17.7697	1102.57		2018-01-01 09:57:00	24.3567	0
2017-01-01 09:58:00	385.87			2018-01-01 09:58:00	357.829		2018-01-01 09:58:00	378.156		2017-01-01 09:58:00	3.38479	2018-01-01 09:58:00	3.34963		2017-12-29 09:58:00	7208.21	9140.15	17750.7		2017-12-31 09:58:00	7340.97	9572.23	17633.9		2017-12-31 09:58:00	7267.56	8955.05	17800		2017-12-31 09:58:00	7211.03	8792.86	17910.1		598	2017-01-01 09:58:00	2017-01-01 09:58:00		121598	2017-03-26 10:38:00	2017-03-26 11:38:00		2017-01-01 09:58:00	17.6328	1259.79		2018-01-01 09:58:00	24.2354	0
2017-01-01 09:59:00	385.739			2018-01-01 09:59:00	357.829		2018-01-01 09:59:00	378.724		2017-01-01 09:59:00	3.37911	2018-01-01 09:59:00	3.35512		2017-12-29 09:59:00	7230.49	9122.76	17721.7		2017-12-31 09:59:00	7340.97	9572.23	17633.9		2017-12-31 09:59:00	7267.56	8955.05	17800		2017-12-31 09:59:00	7211.03	8792.86	17910.1		599	2017-01-01 09:59:00	2017-01-01 09:59:00		121599	2017-03-26 10:39:00	2017-03-26 11:39:00		2017-01-01 09:59:00	18.041	1355.45		2018-01-01 09:59:00	23.7213	0
2017-01-01 10:00:00	385.629			2018-01-01 10:00:00	357.829		2018-01-01 10:00:00	378.866		2017-01-01 10:00:00	3.37444	2018-01-01 10:00:00	3.3565		2017-12-29 10:00:00	7260.55	9105.06	17718.2		2017-12-31 10:00:00	7340.97	9572.23	17633.9		2017-12-31 10:00:00	7267.56	8955.05	17800		2017-12-31 10:00:00	7211.03	8792.86	17910.1		600	2017-01-01 10:00:00	2017-01-01 10:00:00		121600	2017-03-26 10:40:00	2017-03-26 11:40:00		2017-01-01 10:00:00	18.1481	1170.29		2018-01-01 10:00:00	22.8865	0
2017-01-01 10:01:00	385.489			2018-01-01 10:01:00	357.829		2018-01-01 10:01:00	379.292		2017-01-01 10:01:00	3.3695	2018-01-01 10:01:00	3.36062		2017-12-29 10:01:00	7290.84	9067.83	17738.5		2017-12-31 10:01:00	7340.97	9572.23	17633.9		2017-12-31 10:01:00	7267.56	8955.05	17800		2017-12-31 10:01:00	7211.03	8792.86	17910.1		601	2017-01-01 10:01:00	2017-01-01 10:01:00		121601	2017-03-26 10:41:00	2017-03-26 11:41:00		2017-01-01 10:01:00	18.0905	783.313		2018-01-01 10:01:00	23.9569	0
2017-01-01 10:02:00	385.327			2018-01-01 10:02:00	357.829		2018-01-01 10:02:00	379.307		2017-01-01 10:02:00	3.36666	2018-01-01 10:02:00	3.36075		2017-12-29 10:02:00	7330.28	9032.43	17736.1		2017-12-31 10:02:00	7340.97	9572.23	17633.9		2017-12-31 10:02:00	7267.56	8955.05	17800		2017-12-31 10:02:00	7211.03	8792.86	17910.1		602	2017-01-01 10:02:00	2017-01-01 10:02:00		121602	2017-03-26 10:42:00	2017-03-26 11:42:00		2017-01-01 10:02:00	18.2099	117.085		2018-01-01 10:02:00	24.895	0
2017-01-01 10:03:00	385.207			2018-01-01 10:03:00	357.829		2018-01-01 10:03:00	378.274		2017-01-01 10:03:00	3.36973	2018-01-01 10:03:00	3.35078		2017-12-29 10:03:00	7359.81	9025.41	17793.4		2017-12-31 10:03:00	7340.97	9572.23	17633.9		2017-12-31 10:03:00	7267.56	8955.05	17800		2017-12-31 10:03:00	7211.03	8792.86	17910.1		603	2017-01-01 10:03:00	2017-01-01 10:03:00		121603	2017-03-26 10:43:00	2017-03-26 11:43:00		2017-01-01 10:03:00	18.1745	0		2018-01-01 10:03:00	24.6849	0
2017-01-01 10:04:00	385.204			2018-01-01 10:04:00	357.829		2018-01-01 10:04:00	376.65		2017-01-01 10:04:00	3.38016	2018-01-01 10:04:00	3.33507		2017-12-29 10:04:00	7352.79	9042.19	17838.1		2017-12-31 10:04:00	7340.97	9572.23	17633.9		2017-12-31 10:04:00	7267.56	8955.05	17800		2017-12-31 10:04:00	7211.03	8792.86	17910.1		604	2017-01-01 10:04:00	2017-01-01 10:04:00		121604	2017-03-26 10:44:00	2017-03-26 11:44:00		2017-01-01 10:04:00	18.0467	0		2018-01-01 10:04:00	24.4749	0
2017-01-01 10:05:00	385.252			2018-01-01 10:05:00	357.829		2018-01-01 10:05:00	375.793		2017-01-01 10:05:00	3.39298	2018-01-01 10:05:00	3.32679		2017-12-29 10:05:00	7326.16	9071.79	17892.3		2017-12-31 10:05:00	7340.97	9572.23	17633.9		2017-12-31 10:05:00	7267.56	8955.05	17800		2017-12-31 10:05:00	7211.03	8792.86	17910.1		605	2017-01-01 10:05:00	2017-01-01 10:05:00		121605	2017-03-26 10:45:00	2017-03-26 11:45:00		2017-01-01 10:05:00	18.0129	0		2018-01-01 10:05:00	24.3015	0
2017-01-01 10:06:00	385.252			2018-01-01 10:06:00	357.829		2018-01-01 10:06:00	376.124		2017-01-01 10:06:00	3.39765	2018-01-01 10:06:00	3.32999		2017-12-29 10:06:00	7311.82	9091.63	17885.7		2017-12-31 10:06:00	7340.97	9572.23	17633.9		2017-12-31 10:06:00	7267.56	8955.05	17800		2017-12-31 10:06:00	7211.03	8792.86	17910.1		606	2017-01-01 10:06:00	2017-01-01 10:06:00		121606	2017-03-26 10:46:00	2017-03-26 11:46:00		2017-01-01 10:06:00	17.714	90.8954		2018-01-01 10:06:00	23.7358	0
2017-01-01 10:07:00	385.169			2018-01-01 10:07:00	357.829		2018-01-01 10:07:00	376.891		2017-01-01 10:07:00	3.39179	2018-01-01 10:07:00	3.33741		2017-12-29 10:07:00	7314.11	9103.23	17886.6		2017-12-31 10:07:00	7340.97	9572.23	17633.9		2017-12-31 10:07:00	7267.56	8955.05	17800		2017-12-31 10:07:00	7211.03	8792.86	17910.1		607	2017-01-01 10:07:00	2017-01-01 10:07:00		121607	2017-03-26 10:47:00	2017-03-26 11:47:00		2017-01-01 10:07:00	17.7711	786.102		2018-01-01 10:07:00	23.8237	0
2017-01-01 10:08:00	384.953			2018-01-01 10:08:00	357.829		2018-01-01 10:08:00	377.763		2017-01-01 10:08:00	3.38392	2018-01-01 10:08:00	3.34583		2017-12-29 10:08:00	7327.92	9103.23	17846.2		2017-12-31 10:08:00	7340.97	9572.23	17633.9		2017-12-31 10:08:00	7267.56	8955.05	17800		2017-12-31 10:08:00	7211.03	8792.86	17910.1		608	2017-01-01 10:08:00	2017-01-01 10:08:00		121608	2017-03-26 10:48:00	2017-03-26 11:48:00		2017-01-01 10:08:00	18.0087	1023.79		2018-01-01 10:08:00	23.9561	0
2017-01-01 10:09:00	384.761			2018-01-01 10:09:00	357.829		2018-01-01 10:09:00	378.487		2017-01-01 10:09:00	3.3782	2018-01-01 10:09:00	3.35284		2017-12-29 10:09:00	7332.27	9116.04	17759.7		2017-12-31 10:09:00	7340.97	9572.23	17633.9		2017-12-31 10:09:00	7267.56	8955.05	17800		2017-12-31 10:09:00	7211.03	8792.86	17910.1		609	2017-01-01 10:09:00	2017-01-01 10:09:00		121609	2017-03-26 10:49:00	2017-03-26 11:49:00		2017-01-01 10:09:00	17.7114	941.954		2018-01-01 10:09:00	23.3358	0
2017-01-01 10:10:00	384.637			2018-01-01 10:10:00	357.829		2018-01-01 10:10:00	378.999		2017-01-01 10:10:00	3.37124	2018-01-01 10:10:00	3.35778		2017-12-29 10:10:00	7294.04	9131.61	17715.3		2017-12-31 10:10:00	7340.97	9572.23	17633.9		2017-12-31 10:10:00	7267.56	8955.05	17800		2017-12-31 10:10:00	7211.03	8792.86	17910.1		610	2017-01-01 10:10:00	2017-01-01 10:10:00		121610	2017-03-26 10:50:00	2017-03-26 11:50:00		2017-01-01 10:10:00	17.6532	935.263		2018-01-01 10:10:00	24.0843	0
2017-01-01 10:11:00	384.579			2018-01-01 10:11:00	357.829		2018-01-01 10:11:00	379.529		2017-01-01 10:11:00	3.36616	2018-01-01 10:11:00	3.36291		2017-12-29 10:11:00	7273.9	9112.99	17716.1		2017-12-31 10:11:00	7340.97	9572.23	17633.9		2017-12-31 10:11:00	7267.56	8955.05	17800		2017-12-31 10:11:00	7211.03	8792.86	17910.1		611	2017-01-01 10:11:00	2017-01-01 10:11:00		121611	2017-03-26 10:51:00	2017-03-26 11:51:00		2017-01-01 10:11:00	17.772	5.5499		2018-01-01 10:11:00	24.6052	0
2017-01-01 10:12:00	384.692			2018-01-01 10:12:00	357.829		2018-01-01 10:12:00	379.61		2017-01-01 10:12:00	3.36918	2018-01-01 10:12:00	3.36368		2017-12-29 10:12:00	7277.41	9090.41	17739.7		2017-12-31 10:12:00	7340.97	9572.23	17633.9		2017-12-31 10:12:00	7267.56	8955.05	17800		2017-12-31 10:12:00	7211.03	8792.86	17910.1		612	2017-01-01 10:12:00	2017-01-01 10:12:00		121612	2017-03-26 10:52:00	2017-03-26 11:52:00		2017-01-01 10:12:00	17.8931	0		2018-01-01 10:12:00	24.4031	0
2017-01-01 10:13:00	384.998			2018-01-01 10:13:00	357.829		2018-01-01 10:13:00	378.814		2017-01-01 10:13:00	3.37893	2018-01-01 10:13:00	3.35599		2017-12-29 10:13:00	7243.69	9079.73	17756.4		2017-12-31 10:13:00	7340.97	9572.23	17633.9		2017-12-31 10:13:00	7267.56	8955.05	17800		2017-12-31 10:13:00	7211.03	8792.86	17910.1		613	2017-01-01 10:13:00	2017-01-01 10:13:00		121613	2017-03-26 10:53:00	2017-03-26 11:53:00		2017-01-01 10:13:00	17.7728	0		2018-01-01 10:13:00	24.7886	0
2017-01-01 10:14:00	385.293			2018-01-01 10:14:00	357.829		2018-01-01 10:14:00	377.431		2017-01-01 10:14:00	3.3874	2018-01-01 10:14:00	3.34263		2017-12-29 10:14:00	7293.13	9087.66	17801.2		2017-12-31 10:14:00	7340.97	9572.23	17633.9		2017-12-31 10:14:00	7267.56	8955.05	17800		2017-12-31 10:14:00	7211.03	8792.86	17910.1		614	2017-01-01 10:14:00	2017-01-01 10:14:00		121614	2017-03-26 10:54:00	2017-03-26 11:54:00		2017-01-01 10:14:00	17.5454	0		2018-01-01 10:14:00	24.9907	0
2017-01-01 10:15:00	385.461			2018-01-01 10:15:00	357.829		2018-01-01 10:15:00	376.266		2017-01-01 10:15:00	3.38877	2018-01-01 10:15:00	3.33137		2017-12-29 10:15:00	7307.16	9092.55	17854.8		2017-12-31 10:15:00	7340.97	9572.23	17633.9		2017-12-31 10:15:00	7267.56	8955.05	17800		2017-12-31 10:15:00	7211.03	8792.86	17910.1		615	2017-01-01 10:15:00	2017-01-01 10:15:00		121615	2017-03-26 10:55:00	2017-03-26 11:55:00		2017-01-01 10:15:00	17.2708	0		2018-01-01 10:15:00	24.813	0
2017-01-01 10:16:00	385.571			2018-01-01 10:16:00	357.829		2018-01-01 10:16:00	376.1		2017-01-01 10:16:00	3.3895	2018-01-01 10:16:00	3.32976		2017-12-29 10:16:00	7277.49	9090.56	17887.7		2017-12-31 10:16:00	7340.97	9572.23	17633.9		2017-12-31 10:16:00	7267.56	8955.05	17800		2017-12-31 10:16:00	7211.03	8792.86	17910.1		616	2017-01-01 10:16:00	2017-01-01 10:16:00		121616	2017-03-26 10:56:00	2017-03-26 11:56:00		2017-01-01 10:16:00	17.2095	0		2018-01-01 10:16:00	24.4389	0
2017-01-01 10:17:00	385.657			2018-01-01 10:17:00	357.829		2018-01-01 10:17:00	376.702		2017-01-01 10:17:00	3.39367	2018-01-01 10:17:00	3.33558		2017-12-29 10:17:00	7326.24	9086.59	17874.2		2017-12-31 10:17:00	7340.97	9572.23	17633.9		2017-12-31 10:17:00	7267.56	8955.05	17800		2017-12-31 10:17:00	7211.03	8792.86	17910.1		617	2017-01-01 10:17:00	2017-01-01 10:17:00		121617	2017-03-26 10:57:00	2017-03-26 11:57:00		2017-01-01 10:17:00	17.6671	620.704		2018-01-01 10:17:00	24.0648	0
2017-01-01 10:18:00	385.77			2018-01-01 10:18:00	357.829		2018-01-01 10:18:00	377.616		2017-01-01 10:18:00	3.39573	2018-01-01 10:18:00	3.34441		2017-12-29 10:18:00	7380.79	9089.49	17843.2		2017-12-31 10:18:00	7340.97	9572.23	17633.9		2017-12-31 10:18:00	7267.56	8955.05	17800		2017-12-31 10:18:00	7211.03	8792.86	17910.1		618	2017-01-01 10:18:00	2017-01-01 10:18:00		121618	2017-03-26 10:58:00	2017-03-26 11:58:00		2017-01-01 10:18:00	17.6143	1240.65		2018-01-01 10:18:00	24.4389	0
2017-01-01 10:19:00	385.832			2018-01-01 10:19:00	357.829		2018-01-01 10:19:00	378.539		2017-01-01 10:19:00	3.38909	2018-01-01 10:19:00	3.35334		2017-12-29 10:19:00	7338.52	9084.61	17824		2017-12-31 10:19:00	7340.97	9572.23	17633.9		2017-12-31 10:19:00	7267.56	8955.05	17800		2017-12-31 10:19:00	7211.03	8792.86	17910.1		619	2017-01-01 10:19:00	2017-01-01 10:19:00		121619	2017-03-26 10:59:00	2017-03-26 11:59:00		2017-01-01 10:19:00	17.3732	1498.82		2018-01-01 10:19:00	24.7002	0
2017-01-01 10:20:00	385.794			2018-01-01 10:20:00	357.829		2018-01-01 10:20:00	379.614		2017-01-01 10:20:00	3.37362	2018-01-01 10:20:00	3.36373		2017-12-29 10:20:00	7309.15	9075.76	17771.2		2017-12-31 10:20:00	7340.97	9572.23	17633.9		2017-12-31 10:20:00	7267.56	8955.05	17800		2017-12-31 10:20:00	7211.03	8792.86	17910.1		620	2017-01-01 10:20:00	2017-01-01 10:20:00		121620	2017-03-26 11:00:00	2017-03-26 12:00:00		2017-01-01 10:20:00	17.7939	1670.1		2018-01-01 10:20:00	24.5112	0
2017-01-01 10:21:00	385.774			2018-01-01 10:21:00	357.829		2018-01-01 10:21:00	380.353		2017-01-01 10:21:00	3.36204	2018-01-01 10:21:00	3.37087		2017-12-29 10:21:00	7337.99	9057.14	17727.9		2017-12-31 10:21:00	7340.97	9572.23	17633.9		2017-12-31 10:21:00	7267.56	8955.05	17800		2017-12-31 10:21:00	7211.03	8792.86	17910.1		621	2017-01-01 10:21:00	2017-01-01 10:21:00		121621	2017-03-26 11:01:00	2017-03-26 12:01:00		2017-01-01 10:21:00	18.2225	1164.68		2018-01-01 10:21:00	24.2129	0
2017-01-01 10:22:00	385.791			2018-01-01 10:22:00	357.829		2018-01-01 10:22:00	379.856		2017-01-01 10:22:00	3.36304	2018-01-01 10:22:00	3.36607		2017-12-29 10:22:00	7291.07	9048.29	17723.7		2017-12-31 10:22:00	7340.97	9572.23	17633.9		2017-12-31 10:22:00	7267.56	8955.05	17800		2017-12-31 10:22:00	7211.03	8792.86	17910.1		622	2017-01-01 10:22:00	2017-01-01 10:22:00		121622	2017-03-26 11:02:00	2017-03-26 12:02:00		2017-01-01 10:22:00	18.3585	223.132		2018-01-01 10:22:00	23.88	0
2017-01-01 10:23:00	385.856			2018-01-01 10:23:00	357.829		2018-01-01 10:23:00	378.222		2017-01-01 10:23:00	3.3717	2018-01-01 10:23:00	3.35027		2017-12-29 10:23:00	7227.28	9078.51	17752		2017-12-31 10:23:00	7340.97	9572.23	17633.9		2017-12-31 10:23:00	7267.56	8955.05	17800		2017-12-31 10:23:00	7211.03	8792.86	17910.1		623	2017-01-01 10:23:00	2017-01-01 10:23:00		121623	2017-03-26 11:03:00	2017-03-26 12:03:00		2017-01-01 10:23:00	18.3429	0		2018-01-01 10:23:00	24.3185	0
2017-01-01 10:24:00	385.99			2018-01-01 10:24:00	357.829		2018-01-01 10:24:00	376.119		2017-01-01 10:24:00	3.37902	2018-01-01 10:24:00	3.32995		2017-12-29 10:24:00	7191.5	9104.14	17778.4		2017-12-31 10:24:00	7340.97	9572.23	17633.9		2017-12-31 10:24:00	7267.56	8955.05	17800		2017-12-31 10:24:00	7211.03	8792.86	17910.1		624	2017-01-01 10:24:00	2017-01-01 10:24:00		121624	2017-03-26 11:04:00	2017-03-26 12:04:00		2017-01-01 10:24:00	17.8233	0		2018-01-01 10:24:00	24.5728	0
2017-01-01 10:25:00	386.083			2018-01-01 10:25:00	357.829		2018-01-01 10:25:00	375.021		2017-01-01 10:25:00	3.38424	2018-01-01 10:25:00	3.31933		2017-12-29 10:25:00	7219.88	9122.76	17795.8		2017-12-31 10:25:00	7340.97	9572.23	17633.9		2017-12-31 10:25:00	7267.56	8955.05	17800		2017-12-31 10:25:00	7211.03	8792.86	17910.1		625	2017-01-01 10:25:00	2017-01-01 10:25:00		121625	2017-03-26 11:05:00	2017-03-26 12:05:00		2017-01-01 10:25:00	17.463	0		2018-01-01 10:25:00	24.3569	0
2017-01-01 10:26:00	386.117			2018-01-01 10:26:00	357.829		2018-01-01 10:26:00	375.49		2017-01-01 10:26:00	3.39079	2018-01-01 10:26:00	3.32386		2017-12-29 10:26:00	7260.47	9133.44	17828.9		2017-12-31 10:26:00	7340.97	9572.23	17633.9		2017-12-31 10:26:00	7267.56	8955.05	17800		2017-12-31 10:26:00	7211.03	8792.86	17910.1		626	2017-01-01 10:26:00	2017-01-01 10:26:00		121626	2017-03-26 11:06:00	2017-03-26 12:06:00		2017-01-01 10:26:00	17.6652	5.265		2018-01-01 10:26:00	24.1718	0
2017-01-01 10:27:00	386.089			2018-01-01 10:27:00	357.829		2018-01-01 10:27:00	376.655		2017-01-01 10:27:00	3.39504	2018-01-01 10:27:00	3.33512		2017-12-29 10:27:00	7285.57	9134.36	17829.9		2017-12-31 10:27:00	7340.97	9572.23	17633.9		2017-12-31 10:27:00	7267.56	8955.05	17800		2017-12-31 10:27:00	7211.03	8792.86	17910.1		627	2017-01-01 10:27:00	2017-01-01 10:27:00		121627	2017-03-26 11:07:00	2017-03-26 12:07:00		2017-01-01 10:27:00	17.6589	588.4		2018-01-01 10:27:00	24.0597	0
2017-01-01 10:28:00	385.935			2018-01-01 10:28:00	357.829		2018-01-01 10:28:00	377.895		2017-01-01 10:28:00	3.39143	2018-01-01 10:28:00	3.34711		2017-12-29 10:28:00	7340.96	9141.07	17801.9		2017-12-31 10:28:00	7340.97	9572.23	17633.9		2017-12-31 10:28:00	7267.56	8955.05	17800		2017-12-31 10:28:00	7211.03	8792.86	17910.1		628	2017-01-01 10:28:00	2017-01-01 10:28:00		121628	2017-03-26 11:08:00	2017-03-26 12:08:00		2017-01-01 10:28:00	17.7579	924.469		2018-01-01 10:28:00	24.2876	0
2017-01-01 10:29:00	385.712			2018-01-01 10:29:00	357.829		2018-01-01 10:29:00	379.084		2017-01-01 10:29:00	3.38264	2018-01-01 10:29:00	3.3586		2017-12-29 10:29:00	7406.81	9140.15	17781.8		2017-12-31 10:29:00	7340.97	9572.23	17633.9		2017-12-31 10:29:00	7267.56	8955.05	17800		2017-12-31 10:29:00	7211.03	8792.86	17910.1		629	2017-01-01 10:29:00	2017-01-01 10:29:00		121629	2017-03-26 11:09:00	2017-03-26 12:09:00		2017-01-01 10:29:00	18.1375	1189.93		2018-01-01 10:29:00	24.6248	0
2017-01-01 10:30:00	385.568			2018-01-01 10:30:00	357.829		2018-01-01 10:30:00	380.377		2017-01-01 10:30:00	3.37559	2018-01-01 10:30:00	3.3711		2017-12-29 10:30:00	7391.78	9133.44	17759.7		2017-12-31 10:30:00	7340.97	9572.23	17633.9		2017-12-31 10:30:00	7267.56	8955.05	17800		2017-12-31 10:30:00	7211.03	8792.86	17910.1		630	2017-01-01 10:30:00	2017-01-01 10:30:00		121630	2017-03-26 11:10:00	2017-03-26 12:10:00		2017-01-01 10:30:00	18.2056	1285.36		2018-01-01 10:30:00	24.1236	0
2017-01-01 10:31:00	385.544			2018-01-01 10:31:00	357.829		2018-01-01 10:31:00	380.86		2017-01-01 10:31:00	3.37458	2018-01-01 10:31:00	3.37577		2017-12-29 10:31:00	7350.8	9113.91	17765.6		2017-12-31 10:31:00	7340.97	9572.23	17633.9		2017-12-31 10:31:00	7267.56	8955.05	17800		2017-12-31 10:31:00	7211.03	8792.86	17910.1		631	2017-01-01 10:31:00	2017-01-01 10:31:00		121631	2017-03-26 11:11:00	2017-03-26 12:11:00		2017-01-01 10:31:00	17.9755	938.642		2018-01-01 10:31:00	23.831	0
2017-01-01 10:32:00	385.568			2018-01-01 10:32:00	357.829		2018-01-01 10:32:00	380.012		2017-01-01 10:32:00	3.37769	2018-01-01 10:32:00	3.36758		2017-12-29 10:32:00	7331.81	9082.47	17761.4		2017-12-31 10:32:00	7340.97	9572.23	17633.9		2017-12-31 10:32:00	7267.56	8955.05	17800		2017-12-31 10:32:00	7211.03	8792.86	17910.1		632	2017-01-01 10:32:00	2017-01-01 10:32:00		121632	2017-03-26 11:12:00	2017-03-26 12:12:00		2017-01-01 10:32:00	18.1735	744.551		2018-01-01 10:32:00	23.7522	0
2017-01-01 10:33:00	385.628			2018-01-01 10:33:00	357.829		2018-01-01 10:33:00	378.53		2017-01-01 10:33:00	3.37655	2018-01-01 10:33:00	3.35325		2017-12-29 10:33:00	7280.16	9081.56	17782.9		2017-12-31 10:33:00	7340.97	9572.23	17633.9		2017-12-31 10:33:00	7267.56	8955.05	17800		2017-12-31 10:33:00	7211.03	8792.86	17910.1		633	2017-01-01 10:33:00	2017-01-01 10:33:00		121633	2017-03-26 11:13:00	2017-03-26 12:13:00		2017-01-01 10:33:00	18.0965	785.555		2018-01-01 10:33:00	23.6073	0
2017-01-01 10:34:00	385.727			2018-01-01 10:34:00	357.829		2018-01-01 10:34:00	376.967		2017-01-01 10:34:00	3.37362	2018-01-01 10:34:00	3.33814		2017-12-29 10:34:00	7295.11	9094.38	17790.4		2017-12-31 10:34:00	7340.97	9572.23	17633.9		2017-12-31 10:34:00	7267.56	8955.05	17800		2017-12-31 10:34:00	7211.03	8792.86	17910.1		634	2017-01-01 10:34:00	2017-01-01 10:34:00		121634	2017-03-26 11:14:00	2017-03-26 12:14:00		2017-01-01 10:34:00	17.9862	207.051		2018-01-01 10:34:00	24.0406	0
2017-01-01 10:35:00	385.829			2018-01-01 10:35:00	357.829		2018-01-01 10:35:00	375.831		2017-01-01 10:35:00	3.37595	2018-01-01 10:35:00	3.32715		2017-12-29 10:35:00	7317.16	9116.96	17789.2		2017-12-31 10:35:00	7340.97	9572.23	17633.9		2017-12-31 10:35:00	7267.56	8955.05	17800		2017-12-31 10:35:00	7211.03	8792.86	17910.1		635	2017-01-01 10:35:00	2017-01-01 10:35:00		121635	2017-03-26 11:15:00	2017-03-26 12:15:00		2017-01-01 10:35:00	18.3389	0		2018-01-01 10:35:00	23.834	0
2017-01-01 10:36:00	385.839			2018-01-01 10:36:00	357.829		2018-01-01 10:36:00	375.679		2017-01-01 10:36:00	3.38319	2018-01-01 10:36:00	3.32569		2017-12-29 10:36:00	7256.5	9151.14	17835		2017-12-31 10:36:00	7340.97	9572.23	17633.9		2017-12-31 10:36:00	7267.56	8955.05	17800		2017-12-31 10:36:00	7211.03	8792.86	17910.1		636	2017-01-01 10:36:00	2017-01-01 10:36:00		121636	2017-03-26 11:16:00	2017-03-26 12:16:00		2017-01-01 10:36:00	17.7148	0		2018-01-01 10:36:00	23.5817	0
2017-01-01 10:37:00	385.695			2018-01-01 10:37:00	357.829		2018-01-01 10:37:00	376.503		2017-01-01 10:37:00	3.38859	2018-01-01 10:37:00	3.33365		2017-12-29 10:37:00	7252.54	9184.1	17853.9		2017-12-31 10:37:00	7340.97	9572.23	17633.9		2017-12-31 10:37:00	7267.56	8955.05	17800		2017-12-31 10:37:00	7211.03	8792.86	17910.1		637	2017-01-01 10:37:00	2017-01-01 10:37:00		121637	2017-03-26 11:17:00	2017-03-26 12:17:00		2017-01-01 10:37:00	17.2473	185.31		2018-01-01 10:37:00	23.9748	0
2017-01-01 10:38:00	385.444			2018-01-01 10:38:00	357.829		2018-01-01 10:38:00	377.872		2017-01-01 10:38:00	3.38699	2018-01-01 10:38:00	3.34688		2017-12-29 10:38:00	7312.12	9185.02	17831.8		2017-12-31 10:38:00	7340.97	9572.23	17633.9		2017-12-31 10:38:00	7267.56	8955.05	17800		2017-12-31 10:38:00	7211.03	8792.86	17910.1		638	2017-01-01 10:38:00	2017-01-01 10:38:00		121638	2017-03-26 11:18:00	2017-03-26 12:18:00		2017-01-01 10:38:00	17.6824	703.843		2018-01-01 10:38:00	24.5985	0
2017-01-01 10:39:00	385.183			2018-01-01 10:39:00	357.829		2018-01-01 10:39:00	379.349		2017-01-01 10:39:00	3.383	2018-01-01 10:39:00	3.36117		2017-12-29 10:39:00	7373.31	9166.4	17815.9		2017-12-31 10:39:00	7340.97	9572.23	17633.9		2017-12-31 10:39:00	7267.56	8955.05	17800		2017-12-31 10:39:00	7211.03	8792.86	17910.1		639	2017-01-01 10:39:00	2017-01-01 10:39:00		121639	2017-03-26 11:19:00	2017-03-26 12:19:00		2017-01-01 10:39:00	18.003	870.115		2018-01-01 10:39:00	25	0
2017-01-01 10:40:00	385.042			2018-01-01 10:40:00	357.829		2018-01-01 10:40:00	380.216		2017-01-01 10:40:00	3.3803	2018-01-01 10:40:00	3.36954		2017-12-29 10:40:00	7349.81	9151.75	17798.9		2017-12-31 10:40:00	7340.97	9572.23	17633.9		2017-12-31 10:40:00	7267.56	8955.05	17800		2017-12-31 10:40:00	7211.03	8792.86	17910.1		640	2017-01-01 10:40:00	2017-01-01 10:40:00		121640	2017-03-26 11:20:00	2017-03-26 12:20:00		2017-01-01 10:40:00	18.111	840.153		2018-01-01 10:40:00	24.3696	0
2017-01-01 10:41:00	384.936			2018-01-01 10:41:00	357.829		2018-01-01 10:41:00	380.05		2017-01-01 10:41:00	3.3776	2018-01-01 10:41:00	3.36794		2017-12-29 10:41:00	7332.34	9130.39	17784.2		2017-12-31 10:41:00	7340.97	9572.23	17633.9		2017-12-31 10:41:00	7267.56	8955.05	17800		2017-12-31 10:41:00	7211.03	8792.86	17910.1		641	2017-01-01 10:41:00	2017-01-01 10:41:00		121641	2017-03-26 11:21:00	2017-03-26 12:21:00		2017-01-01 10:41:00	18.3774	952.838		2018-01-01 10:41:00	23.5521	0
2017-01-01 10:42:00	384.778			2018-01-01 10:42:00	357.829		2018-01-01 10:42:00	378.942		2017-01-01 10:42:00	3.37247	2018-01-01 10:42:00	3.35723		2017-12-29 10:42:00	7359.5	9134.36	17761.4		2017-12-31 10:42:00	7340.97	9572.23	17633.9		2017-12-31 10:42:00	7267.56	8955.05	17800		2017-12-31 10:42:00	7211.03	8792.86	17910.1		642	2017-01-01 10:42:00	2017-01-01 10:42:00		121642	2017-03-26 11:22:00	2017-03-26 12:22:00		2017-01-01 10:42:00	17.5387	646.273		2018-01-01 10:42:00	23.7112	0
2017-01-01 10:43:00	384.593			2018-01-01 10:43:00	357.829		2018-01-01 10:43:00	377.294		2017-01-01 10:43:00	3.36822	2018-01-01 10:43:00	3.3413		2017-12-29 10:43:00	7328.3	9137.41	17756.8		2017-12-31 10:43:00	7340.97	9572.23	17633.9		2017-12-31 10:43:00	7267.56	8955.05	17800		2017-12-31 10:43:00	7211.03	8792.86	17910.1		643	2017-01-01 10:43:00	2017-01-01 10:43:00		121643	2017-03-26 11:23:00	2017-03-26 12:23:00		2017-01-01 10:43:00	16.8052	0		2018-01-01 10:43:00	24.5287	0
2017-01-01 10:44:00	384.417			2018-01-01 10:44:00	357.829		2018-01-01 10:44:00	375.925		2017-01-01 10:44:00	3.36922	2018-01-01 10:44:00	3.32807		2017-12-29 10:44:00	7277.71	9134.36	17757.9		2017-12-31 10:44:00	7340.97	9572.23	17633.9		2017-12-31 10:44:00	7267.56	8955.05	17800		2017-12-31 10:44:00	7211.03	8792.86	17910.1		644	2017-01-01 10:44:00	2017-01-01 10:44:00		121644	2017-03-26 11:24:00	2017-03-26 12:24:00		2017-01-01 10:44:00	17.6272	0		2018-01-01 10:44:00	25	0
2017-01-01 10:45:00	384.198			2018-01-01 10:45:00	357.829		2018-01-01 10:45:00	375.632		2017-01-01 10:45:00	3.37563	2018-01-01 10:45:00	3.32523		2017-12-29 10:45:00	7253.6	9135.27	17777		2017-12-31 10:45:00	7340.97	9572.23	17633.9		2017-12-31 10:45:00	7267.56	8955.05	17800		2017-12-31 10:45:00	7211.03	8792.86	17910.1		645	2017-01-01 10:45:00	2017-01-01 10:45:00		121645	2017-03-26 11:25:00	2017-03-26 12:25:00		2017-01-01 10:45:00	18.2506	0		2018-01-01 10:45:00	24.2193	0
2017-01-01 10:46:00	383.872			2018-01-01 10:46:00	357.829		2018-01-01 10:46:00	376.555		2017-01-01 10:46:00	3.38497	2018-01-01 10:46:00	3.33416		2017-12-29 10:46:00	7288.93	9139.24	17821.4		2017-12-31 10:46:00	7340.97	9572.23	17633.9		2017-12-31 10:46:00	7267.56	8955.05	17800		2017-12-31 10:46:00	7211.03	8792.86	17910.1		646	2017-01-01 10:46:00	2017-01-01 10:46:00		121646	2017-03-26 11:26:00	2017-03-26 12:26:00		2017-01-01 10:46:00	18.0894	0		2018-01-01 10:46:00	23.5529	0
2017-01-01 10:47:00	383.521			2018-01-01 10:47:00	357.829		2018-01-01 10:47:00	377.971		2017-01-01 10:47:00	3.38996	2018-01-01 10:47:00	3.34785		2017-12-29 10:47:00	7297.78	9163.65	17866.6		2017-12-31 10:47:00	7340.97	9572.23	17633.9		2017-12-31 10:47:00	7267.56	8955.05	17800		2017-12-31 10:47:00	7211.03	8792.86	17910.1		647	2017-01-01 10:47:00	2017-01-01 10:47:00		121647	2017-03-26 11:27:00	2017-03-26 12:27:00		2017-01-01 10:47:00	17.9841	0		2018-01-01 10:47:00	23.6681	0
2017-01-01 10:48:00	383.37			2018-01-01 10:48:00	357.829		2018-01-01 10:48:00	379.221		2017-01-01 10:48:00	3.38982	2018-01-01 10:48:00	3.35993		2017-12-29 10:48:00	7291.45	9172.5	17871.4		2017-12-31 10:48:00	7340.97	9572.23	17633.9		2017-12-31 10:48:00	7267.56	8955.05	17800		2017-12-31 10:48:00	7211.03	8792.86	17910.1		648	2017-01-01 10:48:00	2017-01-01 10:48:00		121648	2017-03-26 11:28:00	2017-03-26 12:28:00		2017-01-01 10:48:00	18.0118	0		2018-01-01 10:48:00	23.9187	0
2017-01-01 10:49:00	383.418			2018-01-01 10:49:00	357.829		2018-01-01 10:49:00	379.96		2017-01-01 10:49:00	3.38918	2018-01-01 10:49:00	3.36707		2017-12-29 10:49:00	7320.06	9148.09	17861.9		2017-12-31 10:49:00	7340.97	9572.23	17633.9		2017-12-31 10:49:00	7267.56	8955.05	17800		2017-12-31 10:49:00	7211.03	8792.86	17910.1		649	2017-01-01 10:49:00	2017-01-01 10:49:00		121649	2017-03-26 11:29:00	2017-03-26 12:29:00		2017-01-01 10:49:00	18.0575	78.6142		2018-01-01 10:49:00	24.3763	0
2017-01-01 10:50:00	383.508			2018-01-01 10:50:00	357.829		2018-01-01 10:50:00	379.899		2017-01-01 10:50:00	3.38786	2018-01-01 10:50:00	3.36648		2017-12-29 10:50:00	7359.04	9128.56	17845.4		2017-12-31 10:50:00	7340.97	9572.23	17633.9		2017-12-31 10:50:00	7267.56	8955.05	17800		2017-12-31 10:50:00	7211.03	8792.86	17910.1		650	2017-01-01 10:50:00	2017-01-01 10:50:00		121650	2017-03-26 11:30:00	2017-03-26 12:30:00		2017-01-01 10:50:00	18.2408	627.23		2018-01-01 10:50:00	24.7921	0
2017-01-01 10:51:00	383.676			2018-01-01 10:51:00	357.829		2018-01-01 10:51:00	379.183		2017-01-01 10:51:00	3.38163	2018-01-01 10:51:00	3.35956		2017-12-29 10:51:00	7393.3	9112.08	17821.2		2017-12-31 10:51:00	7340.97	9572.23	17633.9		2017-12-31 10:51:00	7267.56	8955.05	17800		2017-12-31 10:51:00	7211.03	8792.86	17910.1		651	2017-01-01 10:51:00	2017-01-01 10:51:00		121651	2017-03-26 11:31:00	2017-03-26 12:31:00		2017-01-01 10:51:00	18.142	916.754		2018-01-01 10:51:00	24.9087	0
2017-01-01 10:52:00	383.882			2018-01-01 10:52:00	357.829		2018-01-01 10:52:00	378.004		2017-01-01 10:52:00	3.37138	2018-01-01 10:52:00	3.34817		2017-12-29 10:52:00	7381.02	9104.14	17802.2		2017-12-31 10:52:00	7340.97	9572.23	17633.9		2017-12-31 10:52:00	7267.56	8955.05	17800		2017-12-31 10:52:00	7211.03	8792.86	17910.1		652	2017-01-01 10:52:00	2017-01-01 10:52:00		121652	2017-03-26 11:32:00	2017-03-26 12:32:00		2017-01-01 10:52:00	17.9624	820.366		2018-01-01 10:52:00	24.6283	0
2017-01-01 10:53:00	384.071			2018-01-01 10:53:00	357.829		2018-01-01 10:53:00	376.806		2017-01-01 10:53:00	3.36584	2018-01-01 10:53:00	3.33658		2017-12-29 10:53:00	7339.06	9120.62	17780.4		2017-12-31 10:53:00	7340.97	9572.23	17633.9		2017-12-31 10:53:00	7267.56	8955.05	17800		2017-12-31 10:53:00	7211.03	8792.86	17910.1		653	2017-01-01 10:53:00	2017-01-01 10:53:00		121653	2017-03-26 11:33:00	2017-03-26 12:33:00		2017-01-01 10:53:00	18.2065	4.53136		2018-01-01 10:53:00	24.6727	0
2017-01-01 10:54:00	384.211			2018-01-01 10:54:00	357.829		2018-01-01 10:54:00	375.963		2017-01-01 10:54:00	3.36895	2018-01-01 10:54:00	3.32844		2017-12-29 10:54:00	7312.73	9105.97	17774.7		2017-12-31 10:54:00	7340.97	9572.23	17633.9		2017-12-31 10:54:00	7267.56	8955.05	17800		2017-12-31 10:54:00	7211.03	8792.86	17910.1		654	2017-01-01 10:54:00	2017-01-01 10:54:00		121654	2017-03-26 11:34:00	2017-03-26 12:34:00		2017-01-01 10:54:00	18.357	0		2018-01-01 10:54:00	24.7484	0
2017-01-01 10:55:00	384.256			2018-01-01 10:55:00	357.829		2018-01-01 10:55:00	375.262		2017-01-01 10:55:00	3.37545	2018-01-01 10:55:00	3.32166		2017-12-29 10:55:00	7274.2	9092.24	17763.9		2017-12-31 10:55:00	7340.97	9572.23	17633.9		2017-12-31 10:55:00	7267.56	8955.05	17800		2017-12-31 10:55:00	7211.03	8792.86	17910.1		655	2017-01-01 10:55:00	2017-01-01 10:55:00		121655	2017-03-26 11:35:00	2017-03-26 12:35:00		2017-01-01 10:55:00	18.2317	0		2018-01-01 10:55:00	24.597	0
2017-01-01 10:56:00	384.246			2018-01-01 10:56:00	357.829		2018-01-01 10:56:00	375.324		2017-01-01 10:56:00	3.38181	2018-01-01 10:56:00	3.32226		2017-12-29 10:56:00	7223.47	9121.54	17772.4		2017-12-31 10:56:00	7340.97	9572.23	17633.9		2017-12-31 10:56:00	7267.56	8955.05	17800		2017-12-31 10:56:00	7211.03	8792.86	17910.1		656	2017-01-01 10:56:00	2017-01-01 10:56:00		121656	2017-03-26 11:36:00	2017-03-26 12:36:00		2017-01-01 10:56:00	18.0455	0		2018-01-01 10:56:00	23.9533	0
2017-01-01 10:57:00	384.28			2018-01-01 10:57:00	357.829		2018-01-01 10:57:00	376.877		2017-01-01 10:57:00	3.38932	2018-01-01 10:57:00	3.33727		2017-12-29 10:57:00	7209.74	9154.8	17777.2		2017-12-31 10:57:00	7340.97	9572.23	17633.9		2017-12-31 10:57:00	7267.56	8955.05	17800		2017-12-31 10:57:00	7211.03	8792.86	17910.1		657	2017-01-01 10:57:00	2017-01-01 10:57:00		121657	2017-03-26 11:37:00	2017-03-26 12:37:00		2017-01-01 10:57:00	17.7951	0		2018-01-01 10:57:00	23.0759	0
2017-01-01 10:58:00	384.356			2018-01-01 10:58:00	357.829		2018-01-01 10:58:00	379.43		2017-01-01 10:58:00	3.39637	2018-01-01 10:58:00	3.36195		2017-12-29 10:58:00	7239.95	9168.54	17775		2017-12-31 10:58:00	7340.97	9572.23	17633.9		2017-12-31 10:58:00	7267.56	8955.05	17800		2017-12-31 10:58:00	7211.03	8792.86	17910.1		658	2017-01-01 10:58:00	2017-01-01 10:58:00		121658	2017-03-26 11:38:00	2017-03-26 12:38:00		2017-01-01 10:58:00	17.9984	0		2018-01-01 10:58:00	23.2037	0
2017-01-01 10:59:00	384.397			2018-01-01 10:59:00	357.829		2018-01-01 10:59:00	381.258		2017-01-01 10:59:00	3.39838	2018-01-01 10:59:00	3.37962		2017-12-29 10:59:00	7268.41	9170.37	17787		2017-12-31 10:59:00	7340.97	9572.23	17633.9		2017-12-31 10:59:00	7267.56	8955.05	17800		2017-12-31 10:59:00	7211.03	8792.86	17910.1		659	2017-01-01 10:59:00	2017-01-01 10:59:00		121659	2017-03-26 11:39:00	2017-03-26 12:39:00		2017-01-01 10:59:00	18.2046	580.674		2018-01-01 10:59:00	23.2042	0
2017-01-01 11:00:00	384.387			2018-01-01 11:00:00	357.829		2018-01-01 11:00:00	380.922		2017-01-01 11:00:00	3.39317	2018-01-01 11:00:00	3.37637		2017-12-29 11:00:00	7297.55	9152.97	17780.2		2017-12-31 11:00:00	7340.97	9572.23	17633.9		2017-12-31 11:00:00	7267.56	8955.05	17800		2017-12-31 11:00:00	7211.03	8792.86	17910.1		660	2017-01-01 11:00:00	2017-01-01 11:00:00		121660	2017-03-26 11:40:00	2017-03-26 12:40:00		2017-01-01 11:00:00	17.9717	1094.01		2018-01-01 11:00:00	23.1665	0
2017-01-01 11:01:00	384.411			2018-01-01 11:01:00	357.829		2018-01-01 11:01:00	378.98		2017-01-01 11:01:00	3.3841	2018-01-01 11:01:00	3.3576		2017-12-29 11:01:00	7345.39	9117.88	17772.8		2017-12-31 11:01:00	7340.97	9572.23	17633.9		2017-12-31 11:01:00	7267.56	8955.05	17800		2017-12-31 11:01:00	7211.03	8792.86	17910.1		661	2017-01-01 11:01:00	2017-01-01 11:01:00		121661	2017-03-26 11:41:00	2017-03-26 12:41:00		2017-01-01 11:01:00	17.8607	1296.71		2018-01-01 11:01:00	23.6958	0
2017-01-01 11:02:00	384.63			2018-01-01 11:02:00	357.829		2018-01-01 11:02:00	376.915		2017-01-01 11:02:00	3.37746	2018-01-01 11:02:00	3.33764		2017-12-29 11:02:00	7386.74	9105.97	17778		2017-12-31 11:02:00	7340.97	9572.23	17633.9		2017-12-31 11:02:00	7267.56	8955.05	17800		2017-12-31 11:02:00	7211.03	8792.86	17910.1		662	2017-01-01 11:02:00	2017-01-01 11:02:00		121662	2017-03-26 11:42:00	2017-03-26 12:42:00		2017-01-01 11:02:00	18.2857	1369.11		2018-01-01 11:02:00	24.0553	0
2017-01-01 11:03:00	385.053			2018-01-01 11:03:00	357.829		2018-01-01 11:03:00	375.883		2017-01-01 11:03:00	3.37481	2018-01-01 11:03:00	3.32766		2017-12-29 11:03:00	7386.66	9103.23	17770.9		2017-12-31 11:03:00	7340.97	9572.23	17633.9		2017-12-31 11:03:00	7267.56	8955.05	17800		2017-12-31 11:03:00	7211.03	8792.86	17910.1		663	2017-01-01 11:03:00	2017-01-01 11:03:00		121663	2017-03-26 11:43:00	2017-03-26 12:43:00		2017-01-01 11:03:00	18.3719	1179.16		2018-01-01 11:03:00	24.5924	0
2017-01-01 11:04:00	385.489			2018-01-01 11:04:00	357.829		2018-01-01 11:04:00	375.655		2017-01-01 11:04:00	3.37133	2018-01-01 11:04:00	3.32546		2017-12-29 11:04:00	7324.41	9102.31	17774.3		2017-12-31 11:04:00	7340.97	9572.23	17633.9		2017-12-31 11:04:00	7267.56	8955.05	17800		2017-12-31 11:04:00	7211.03	8792.86	17910.1		664	2017-01-01 11:04:00	2017-01-01 11:04:00		121664	2017-03-26 11:44:00	2017-03-26 12:44:00		2017-01-01 11:04:00	18.0568	902.577		2018-01-01 11:04:00	24.6355	0
2017-01-01 11:05:00	385.76			2018-01-01 11:05:00	357.829		2018-01-01 11:05:00	375.523		2017-01-01 11:05:00	3.36744	2018-01-01 11:05:00	3.32418		2017-12-29 11:05:00	7273.75	9118.79	17815.7		2017-12-31 11:05:00	7340.97	9572.23	17633.9		2017-12-31 11:05:00	7267.56	8955.05	17800		2017-12-31 11:05:00	7211.03	8792.86	17910.1		665	2017-01-01 11:05:00	2017-01-01 11:05:00		121665	2017-03-26 11:45:00	2017-03-26 12:45:00		2017-01-01 11:05:00	18.1058	267.658		2018-01-01 11:05:00	23.9969	0
2017-01-01 11:06:00	385.914			2018-01-01 11:06:00	357.829		2018-01-01 11:06:00	376.025		2017-01-01 11:06:00	3.37078	2018-01-01 11:06:00	3.32903		2017-12-29 11:06:00	7317.31	9144.12	17841.8		2017-12-31 11:06:00	7340.97	9572.23	17633.9		2017-12-31 11:06:00	7267.56	8955.05	17800		2017-12-31 11:06:00	7211.03	8792.86	17910.1		666	2017-01-01 11:06:00	2017-01-01 11:06:00		121666	2017-03-26 11:46:00	2017-03-26 12:46:00		2017-01-01 11:06:00	18.1207	0		2018-01-01 11:06:00	23.7341	0
2017-01-01 11:07:00	386.083			2018-01-01 11:07:00	357.829		2018-01-01 11:07:00	377.739		2017-01-01 11:07:00	3.38291	2018-01-01 11:07:00	3.3456		2017-12-29 11:07:00	7333.18	9159.69	17852.7		2017-12-31 11:07:00	7340.97	9572.23	17633.9		2017-12-31 11:07:00	7267.56	8955.05	17800		2017-12-31 11:07:00	7211.03	8792.86	17910.1		667	2017-01-01 11:07:00	2017-01-01 11:07:00		121667	2017-03-26 11:47:00	2017-03-26 12:47:00		2017-01-01 11:07:00	18.1346	0		2018-01-01 11:07:00	23.4482	0
2017-01-01 11:08:00	386.155			2018-01-01 11:08:00	357.829		2018-01-01 11:08:00	380.055		2017-01-01 11:08:00	3.39463	2018-01-01 11:08:00	3.36799		2017-12-29 11:08:00	7324.86	9175.25	17861.5		2017-12-31 11:08:00	7340.97	9572.23	17633.9		2017-12-31 11:08:00	7267.56	8955.05	17800		2017-12-31 11:08:00	7211.03	8792.86	17910.1		668	2017-01-01 11:08:00	2017-01-01 11:08:00		121668	2017-03-26 11:48:00	2017-03-26 12:48:00		2017-01-01 11:08:00	18.3152	104.88		2018-01-01 11:08:00	23.374	0
2017-01-01 11:09:00	386.117			2018-01-01 11:09:00	357.829		2018-01-01 11:09:00	381.144		2017-01-01 11:09:00	3.39765	2018-01-01 11:09:00	3.37852		2017-12-29 11:09:00	7359.66	9185.02	17855.6		2017-12-31 11:09:00	7340.97	9572.23	17633.9		2017-12-31 11:09:00	7267.56	8955.05	17800		2017-12-31 11:09:00	7211.03	8792.86	17910.1		669	2017-01-01 11:09:00	2017-01-01 11:09:00		121669	2017-03-26 11:49:00	2017-03-26 12:49:00		2017-01-01 11:09:00	18.2836	709.986		2018-01-01 11:09:00	23.7394	0
2017-01-01 11:10:00	386.055			2018-01-01 11:10:00	357.829		2018-01-01 11:10:00	380.088		2017-01-01 11:10:00	3.39394	2018-01-01 11:10:00	3.36831		2017-12-29 11:10:00	7389.72	9195.7	17853.7		2017-12-31 11:10:00	7340.97	9572.23	17633.9		2017-12-31 11:10:00	7267.56	8955.05	17800		2017-12-31 11:10:00	7211.03	8792.86	17910.1		670	2017-01-01 11:10:00	2017-01-01 11:10:00		121670	2017-03-26 11:50:00	2017-03-26 12:50:00		2017-01-01 11:10:00	18.3322	1200.32		2018-01-01 11:10:00	24.3344	0
2017-01-01 11:11:00	385.969			2018-01-01 11:11:00	357.829		2018-01-01 11:11:00	378.104		2017-01-01 11:11:00	3.38895	2018-01-01 11:11:00	3.34913		2017-12-29 11:11:00	7357.82	9190.81	17840.6		2017-12-31 11:11:00	7340.97	9572.23	17633.9		2017-12-31 11:11:00	7267.56	8955.05	17800		2017-12-31 11:11:00	7211.03	8792.86	17910.1		671	2017-01-01 11:11:00	2017-01-01 11:11:00		121671	2017-03-26 11:51:00	2017-03-26 12:51:00		2017-01-01 11:11:00	18.2902	1533.23		2018-01-01 11:11:00	23.881	0
2017-01-01 11:12:00	385.839			2018-01-01 11:12:00	357.829		2018-01-01 11:12:00	376.489		2017-01-01 11:12:00	3.38273	2018-01-01 11:12:00	3.33352		2017-12-29 11:12:00	7350.42	9158.77	17816.4		2017-12-31 11:12:00	7340.97	9572.23	17633.9		2017-12-31 11:12:00	7267.56	8955.05	17800		2017-12-31 11:12:00	7211.03	8792.86	17910.1		672	2017-01-01 11:12:00	2017-01-01 11:12:00		121672	2017-03-26 11:52:00	2017-03-26 12:52:00		2017-01-01 11:12:00	18.1193	1573.19		2018-01-01 11:12:00	23.2401	0
2017-01-01 11:13:00	385.647			2018-01-01 11:13:00	357.829		2018-01-01 11:13:00	375.745		2017-01-01 11:13:00	3.37243	2018-01-01 11:13:00	3.32633		2017-12-29 11:13:00	7367.13	9141.38	17814.1		2017-12-31 11:13:00	7340.97	9572.23	17633.9		2017-12-31 11:13:00	7267.56	8955.05	17800		2017-12-31 11:13:00	7211.03	8792.86	17910.1		673	2017-01-01 11:13:00	2017-01-01 11:13:00		121673	2017-03-26 11:53:00	2017-03-26 12:53:00		2017-01-01 11:13:00	18.2965	1567.81		2018-01-01 11:13:00	23.3353	0
2017-01-01 11:14:00	385.482			2018-01-01 11:14:00	357.829		2018-01-01 11:14:00	375.627		2017-01-01 11:14:00	3.36488	2018-01-01 11:14:00	3.32519		2017-12-29 11:14:00	7320.52	9144.12	17809.1		2017-12-31 11:14:00	7340.97	9572.23	17633.9		2017-12-31 11:14:00	7267.56	8955.05	17800		2017-12-31 11:14:00	7211.03	8792.86	17910.1		674	2017-01-01 11:14:00	2017-01-01 11:14:00		121674	2017-03-26 11:54:00	2017-03-26 12:54:00		2017-01-01 11:14:00	18.4501	1150.68		2018-01-01 11:14:00	24.074	0
2017-01-01 11:15:00	385.489			2018-01-01 11:15:00	357.829		2018-01-01 11:15:00	376.2		2017-01-01 11:15:00	3.36547	2018-01-01 11:15:00	3.33073		2017-12-29 11:15:00	7273.82	9142.9	17794.2		2017-12-31 11:15:00	7340.97	9572.23	17633.9		2017-12-31 11:15:00	7267.56	8955.05	17800		2017-12-31 11:15:00	7211.03	8792.86	17910.1		675	2017-01-01 11:15:00	2017-01-01 11:15:00		121675	2017-03-26 11:55:00	2017-03-26 12:55:00		2017-01-01 11:15:00	18.321	431.978		2018-01-01 11:15:00	23.9639	0
2017-01-01 11:16:00	385.629			2018-01-01 11:16:00	357.829		2018-01-01 11:16:00	377.351		2017-01-01 11:16:00	3.37298	2018-01-01 11:16:00	3.34185		2017-12-29 11:16:00	7266.35	9159.69	17779.5		2017-12-31 11:16:00	7340.97	9572.23	17633.9		2017-12-31 11:16:00	7267.56	8955.05	17800		2017-12-31 11:16:00	7211.03	8792.86	17910.1		676	2017-01-01 11:16:00	2017-01-01 11:16:00		121676	2017-03-26 11:56:00	2017-03-26 12:56:00		2017-01-01 11:16:00	18.2256	0		2018-01-01 11:16:00	22.9488	0
2017-01-01 11:17:00	385.719			2018-01-01 11:17:00	357.829		2018-01-01 11:17:00	378.691		2017-01-01 11:17:00	3.38667	2018-01-01 11:17:00	3.3548		2017-12-29 11:17:00	7275.12	9173.42	17766.1		2017-12-31 11:17:00	7340.97	9572.23	17633.9		2017-12-31 11:17:00	7267.56	8955.05	17800		2017-12-31 11:17:00	7211.03	8792.86	17910.1		677	2017-01-01 11:17:00	2017-01-01 11:17:00		121677	2017-03-26 11:57:00	2017-03-26 12:57:00		2017-01-01 11:17:00	18.1718	0		2018-01-01 11:17:00	23.0202	0
2017-01-01 11:18:00	385.774			2018-01-01 11:18:00	357.829		2018-01-01 11:18:00	380.055		2017-01-01 11:18:00	3.39651	2018-01-01 11:18:00	3.36799		2017-12-29 11:18:00	7281.3	9174.33	17739.3		2017-12-31 11:18:00	7340.97	9572.23	17633.9		2017-12-31 11:18:00	7267.56	8955.05	17800		2017-12-31 11:18:00	7211.03	8792.86	17910.1		678	2017-01-01 11:18:00	2017-01-01 11:18:00		121678	2017-03-26 11:58:00	2017-03-26 12:58:00		2017-01-01 11:18:00	17.9353	334.633		2018-01-01 11:18:00	23.4903	0
2017-01-01 11:19:00	385.798			2018-01-01 11:19:00	357.829		2018-01-01 11:19:00	380.552		2017-01-01 11:19:00	3.39811	2018-01-01 11:19:00	3.37279		2017-12-29 11:19:00	7313.12	9165.48	17746.1		2017-12-31 11:19:00	7340.97	9572.23	17633.9		2017-12-31 11:19:00	7267.56	8955.05	17800		2017-12-31 11:19:00	7211.03	8792.86	17910.1		679	2017-01-01 11:19:00	2017-01-01 11:19:00		121679	2017-03-26 11:59:00	2017-03-26 12:59:00		2017-01-01 11:19:00	17.8121	1136.28		2018-01-01 11:19:00	23.2616	0
2017-01-01 11:20:00	385.815			2018-01-01 11:20:00	357.829		2018-01-01 11:20:00	380.003		2017-01-01 11:20:00	3.39861	2018-01-01 11:20:00	3.36748		2017-12-29 11:20:00	7344.7	9139.24	17755.2		2017-12-31 11:20:00	7340.97	9572.23	17633.9		2017-12-31 11:20:00	7267.56	8955.05	17800		2017-12-31 11:20:00	7211.03	8792.86	17910.1		680	2017-01-01 11:20:00	2017-01-01 11:20:00		121680	2017-03-26 12:00:00	2017-03-26 13:00:00		2017-01-01 11:20:00	18.0686	1602.24		2018-01-01 11:20:00	23.2616	0
2017-01-01 11:21:00	385.921			2018-01-01 11:21:00	357.829		2018-01-01 11:21:00	378.511		2017-01-01 11:21:00	3.39669	2018-01-01 11:21:00	3.35306		2017-12-29 11:21:00	7374.3	9117.88	17763.5		2017-12-31 11:21:00	7340.97	9572.23	17633.9		2017-12-31 11:21:00	7267.56	8955.05	17800		2017-12-31 11:21:00	7211.03	8792.86	17910.1		681	2017-01-01 11:21:00	2017-01-01 11:21:00		121681	2017-03-26 12:01:00	2017-03-26 13:01:00		2017-01-01 11:21:00	17.9053	2026.98		2018-01-01 11:21:00	23.6452	0
2017-01-01 11:22:00	386.065			2018-01-01 11:22:00	357.829		2018-01-01 11:22:00	376.427		2017-01-01 11:22:00	3.38607	2018-01-01 11:22:00	3.33292		2017-12-29 11:22:00	7375.68	9094.38	17792.7		2017-12-31 11:22:00	7340.97	9572.23	17633.9		2017-12-31 11:22:00	7267.56	8955.05	17800		2017-12-31 11:22:00	7211.03	8792.86	17910.1		682	2017-01-01 11:22:00	2017-01-01 11:22:00		121682	2017-03-26 12:02:00	2017-03-26 13:02:00		2017-01-01 11:22:00	17.9597	2349.51		2018-01-01 11:22:00	23.102	0
2017-01-01 11:23:00	386.237			2018-01-01 11:23:00	357.829		2018-01-01 11:23:00	374.935		2017-01-01 11:23:00	3.37005	2018-01-01 11:23:00	3.3185		2017-12-29 11:23:00	7358.28	9083.7	17790.3		2017-12-31 11:23:00	7340.97	9572.23	17633.9		2017-12-31 11:23:00	7267.56	8955.05	17800		2017-12-31 11:23:00	7211.03	8792.86	17910.1		683	2017-01-01 11:23:00	2017-01-01 11:23:00		121683	2017-03-26 12:03:00	2017-03-26 13:03:00		2017-01-01 11:23:00	18.1842	2412.15		2018-01-01 11:23:00	22.9881	0
2017-01-01 11:24:00	386.443			2018-01-01 11:24:00	357.829		2018-01-01 11:24:00	374.675		2017-01-01 11:24:00	3.36103	2018-01-01 11:24:00	3.31598		2017-12-29 11:24:00	7342.03	9083.7	17787.6		2017-12-31 11:24:00	7340.97	9572.23	17633.9		2017-12-31 11:24:00	7267.56	8955.05	17800		2017-12-31 11:24:00	7211.03	8792.86	17910.1		684	2017-01-01 11:24:00	2017-01-01 11:24:00		121684	2017-03-26 12:04:00	2017-03-26 13:04:00		2017-01-01 11:24:00	17.8655	1611.72		2018-01-01 11:24:00	23.4533	0
2017-01-01 11:25:00	386.646			2018-01-01 11:25:00	357.829		2018-01-01 11:25:00	375.366		2017-01-01 11:25:00	3.36204	2018-01-01 11:25:00	3.32267		2017-12-29 11:25:00	7306.48	9123.67	17803.9		2017-12-31 11:25:00	7340.97	9572.23	17633.9		2017-12-31 11:25:00	7267.56	8955.05	17800		2017-12-31 11:25:00	7211.03	8792.86	17910.1		685	2017-01-01 11:25:00	2017-01-01 11:25:00		121685	2017-03-26 12:05:00	2017-03-26 13:05:00		2017-01-01 11:25:00	17.9908	1250.89		2018-01-01 11:25:00	23.1922	0
2017-01-01 11:26:00	386.745			2018-01-01 11:26:00	357.829		2018-01-01 11:26:00	376.427		2017-01-01 11:26:00	3.36588	2018-01-01 11:26:00	3.33292		2017-12-29 11:26:00	7265.05	9185.02	17828.4		2017-12-31 11:26:00	7340.97	9572.23	17633.9		2017-12-31 11:26:00	7267.56	8955.05	17800		2017-12-31 11:26:00	7211.03	8792.86	17910.1		686	2017-01-01 11:26:00	2017-01-01 11:26:00		121686	2017-03-26 12:06:00	2017-03-26 13:06:00		2017-01-01 11:26:00	18.0337	699.612		2018-01-01 11:26:00	22.4251	0
2017-01-01 11:27:00	386.687			2018-01-01 11:27:00	357.829		2018-01-01 11:27:00	377.862		2017-01-01 11:27:00	3.3706	2018-01-01 11:27:00	3.34679		2017-12-29 11:27:00	7249.18	9199.36	17847.4		2017-12-31 11:27:00	7340.97	9572.23	17633.9		2017-12-31 11:27:00	7267.56	8955.05	17800		2017-12-31 11:27:00	7211.03	8792.86	17910.1		687	2017-01-01 11:27:00	2017-01-01 11:27:00		121687	2017-03-26 12:07:00	2017-03-26 13:07:00		2017-01-01 11:27:00	17.74	2.15381		2018-01-01 11:27:00	22.4388	0
2017-01-01 11:28:00	386.481			2018-01-01 11:28:00	357.829		2018-01-01 11:28:00	379.141		2017-01-01 11:28:00	3.37788	2018-01-01 11:28:00	3.35915		2017-12-29 11:28:00	7266.12	9194.48	17830.7		2017-12-31 11:28:00	7340.97	9572.23	17633.9		2017-12-31 11:28:00	7267.56	8955.05	17800		2017-12-31 11:28:00	7211.03	8792.86	17910.1		688	2017-01-01 11:28:00	2017-01-01 11:28:00		121688	2017-03-26 12:08:00	2017-03-26 13:08:00		2017-01-01 11:28:00	17.8315	0		2018-01-01 11:28:00	22.8865	0
2017-01-01 11:29:00	386.241			2018-01-01 11:29:00	357.829		2018-01-01 11:29:00	380.017		2017-01-01 11:29:00	3.39037	2018-01-01 11:29:00	3.36762		2017-12-29 11:29:00	7319.52	9169.45	17830.4		2017-12-31 11:29:00	7340.97	9572.23	17633.9		2017-12-31 11:29:00	7267.56	8955.05	17800		2017-12-31 11:29:00	7211.03	8792.86	17910.1		689	2017-01-01 11:29:00	2017-01-01 11:29:00		121689	2017-03-26 12:09:00	2017-03-26 13:09:00		2017-01-01 11:29:00	17.9612	0		2018-01-01 11:29:00	22.7634	0
2017-01-01 11:30:00	386.035			2018-01-01 11:30:00	357.829		2018-01-01 11:30:00	380.424		2017-01-01 11:30:00	3.40319	2018-01-01 11:30:00	3.37156		2017-12-29 11:30:00	7385.75	9144.12	17832.2		2017-12-31 11:30:00	7340.97	9572.23	17633.9		2017-12-31 11:30:00	7267.56	8955.05	17800		2017-12-31 11:30:00	7211.03	8792.86	17910.1		690	2017-01-01 11:30:00	2017-01-01 11:30:00		121690	2017-03-26 12:10:00	2017-03-26 13:10:00		2017-01-01 11:30:00	17.936	470.716		2018-01-01 11:30:00	23.0865	0
2017-01-01 11:31:00	385.859			2018-01-01 11:31:00	357.829		2018-01-01 11:31:00	380.026		2017-01-01 11:31:00	3.4074	2018-01-01 11:31:00	3.36771		2017-12-29 11:31:00	7374.61	9139.24	17779.3		2017-12-31 11:31:00	7340.97	9572.23	17633.9		2017-12-31 11:31:00	7267.56	8955.05	17800		2017-12-31 11:31:00	7211.03	8792.86	17910.1		691	2017-01-01 11:31:00	2017-01-01 11:31:00		121691	2017-03-26 12:11:00	2017-03-26 13:11:00		2017-01-01 11:31:00	17.9561	1510.21		2018-01-01 11:31:00	22.7629	0
2017-01-01 11:32:00	385.76			2018-01-01 11:32:00	357.829		2018-01-01 11:32:00	378.928		2017-01-01 11:32:00	3.40127	2018-01-01 11:32:00	3.35709		2017-12-29 11:32:00	7367.82	9107.19	17785.1		2017-12-31 11:32:00	7340.97	9572.23	17633.9		2017-12-31 11:32:00	7267.56	8955.05	17800		2017-12-31 11:32:00	7211.03	8792.86	17910.1		692	2017-01-01 11:32:00	2017-01-01 11:32:00		121692	2017-03-26 12:12:00	2017-03-26 13:12:00		2017-01-01 11:32:00	18.0797	2073.27		2018-01-01 11:32:00	22.4195	0
2017-01-01 11:33:00	385.753			2018-01-01 11:33:00	357.829		2018-01-01 11:33:00	377.095		2017-01-01 11:33:00	3.38978	2018-01-01 11:33:00	3.33938		2017-12-29 11:33:00	7377.36	9080.64	17796.1		2017-12-31 11:33:00	7340.97	9572.23	17633.9		2017-12-31 11:33:00	7267.56	8955.05	17800		2017-12-31 11:33:00	7211.03	8792.86	17910.1		693	2017-01-01 11:33:00	2017-01-01 11:33:00		121693	2017-03-26 12:13:00	2017-03-26 13:13:00		2017-01-01 11:33:00	18.2498	2412.46		2018-01-01 11:33:00	23.4982	0
2017-01-01 11:34:00	385.839			2018-01-01 11:34:00	357.829		2018-01-01 11:34:00	375.357		2017-01-01 11:34:00	3.37925	2018-01-01 11:34:00	3.32258		2017-12-29 11:34:00	7333.87	9106.89	17791.4		2017-12-31 11:34:00	7340.97	9572.23	17633.9		2017-12-31 11:34:00	7267.56	8955.05	17800		2017-12-31 11:34:00	7211.03	8792.86	17910.1		694	2017-01-01 11:34:00	2017-01-01 11:34:00		121694	2017-03-26 12:14:00	2017-03-26 13:14:00		2017-01-01 11:34:00	18.3377	2467.13		2018-01-01 11:34:00	24.1476	0
2017-01-01 11:35:00	385.932			2018-01-01 11:35:00	357.829		2018-01-01 11:35:00	374.869		2017-01-01 11:35:00	3.36991	2018-01-01 11:35:00	3.31786		2017-12-29 11:35:00	7254.9	9158.77	17833.4		2017-12-31 11:35:00	7340.97	9572.23	17633.9		2017-12-31 11:35:00	7267.56	8955.05	17800		2017-12-31 11:35:00	7211.03	8792.86	17910.1		695	2017-01-01 11:35:00	2017-01-01 11:35:00		121695	2017-03-26 12:15:00	2017-03-26 13:15:00		2017-01-01 11:35:00	18.3595	2446.49		2018-01-01 11:35:00	23.9536	0
2017-01-01 11:36:00	385.956			2018-01-01 11:36:00	357.829		2018-01-01 11:36:00	375.84		2017-01-01 11:36:00	3.36323	2018-01-01 11:36:00	3.32725		2017-12-29 11:36:00	7205.23	9186.85	17848.4		2017-12-31 11:36:00	7340.97	9572.23	17633.9		2017-12-31 11:36:00	7267.56	8955.05	17800		2017-12-31 11:36:00	7211.03	8792.86	17910.1		696	2017-01-01 11:36:00	2017-01-01 11:36:00		121696	2017-03-26 12:16:00	2017-03-26 13:16:00		2017-01-01 11:36:00	17.9834	1757.11		2018-01-01 11:36:00	23.3589	0
2017-01-01 11:37:00	386.014			2018-01-01 11:37:00	357.829		2018-01-01 11:37:00	377.559		2017-01-01 11:37:00	3.36217	2018-01-01 11:37:00	3.34386		2017-12-29 11:37:00	7227.66	9188.07	17865.9		2017-12-31 11:37:00	7340.97	9572.23	17633.9		2017-12-31 11:37:00	7267.56	8955.05	17800		2017-12-31 11:37:00	7211.03	8792.86	17910.1		697	2017-01-01 11:37:00	2017-01-01 11:37:00		121697	2017-03-26 12:17:00	2017-03-26 13:17:00		2017-01-01 11:37:00	18.0213	1329.85		2018-01-01 11:37:00	22.8291	0
2017-01-01 11:38:00	386.22			2018-01-01 11:38:00	357.829		2018-01-01 11:38:00	379.065		2017-01-01 11:38:00	3.36652	2018-01-01 11:38:00	3.35842		2017-12-29 11:38:00	7266.65	9181.35	17849.4		2017-12-31 11:38:00	7340.97	9572.23	17633.9		2017-12-31 11:38:00	7267.56	8955.05	17800		2017-12-31 11:38:00	7211.03	8792.86	17910.1		698	2017-01-01 11:38:00	2017-01-01 11:38:00		121698	2017-03-26 12:18:00	2017-03-26 13:18:00		2017-01-01 11:38:00	18.147	987.277		2018-01-01 11:38:00	22.8889	0
2017-01-01 11:39:00	386.45			2018-01-01 11:39:00	357.829		2018-01-01 11:39:00	380.093		2017-01-01 11:39:00	3.37572	2018-01-01 11:39:00	3.36835		2017-12-29 11:39:00	7324.56	9158.77	17823		2017-12-31 11:39:00	7340.97	9572.23	17633.9		2017-12-31 11:39:00	7267.56	8955.05	17800		2017-12-31 11:39:00	7211.03	8792.86	17910.1		699	2017-01-01 11:39:00	2017-01-01 11:39:00		121699	2017-03-26 12:19:00	2017-03-26 13:19:00		2017-01-01 11:39:00	18.2075	221.655		2018-01-01 11:39:00	23.1926	0
2017-01-01 11:40:00	386.601			2018-01-01 11:40:00	357.829		2018-01-01 11:40:00	379.984		2017-01-01 11:40:00	3.38657	2018-01-01 11:40:00	3.3673		2017-12-29 11:40:00	7394.22	9137.41	17782.9		2017-12-31 11:40:00	7340.97	9572.23	17633.9		2017-12-31 11:40:00	7267.56	8955.05	17800		2017-12-31 11:40:00	7211.03	8792.86	17910.1		700	2017-01-01 11:40:00	2017-01-01 11:40:00		121700	2017-03-26 12:20:00	2017-03-26 13:20:00		2017-01-01 11:40:00	18.3107	165.36		2018-01-01 11:40:00	22.7241	0
2017-01-01 11:41:00	386.653			2018-01-01 11:41:00	357.829		2018-01-01 11:41:00	378.402		2017-01-01 11:41:00	3.3923	2018-01-01 11:41:00	3.35201		2017-12-29 11:41:00	7379.42	9123.67	17765.4		2017-12-31 11:41:00	7340.97	9572.23	17633.9		2017-12-31 11:41:00	7267.56	8955.05	17800		2017-12-31 11:41:00	7211.03	8792.86	17910.1		701	2017-01-01 11:41:00	2017-01-01 11:41:00		121701	2017-03-26 12:21:00	2017-03-26 13:21:00		2017-01-01 11:41:00	17.9809	853.133		2018-01-01 11:41:00	22.048	0
2017-01-01 11:42:00	386.601			2018-01-01 11:42:00	357.829		2018-01-01 11:42:00	376.522		2017-01-01 11:42:00	3.39339	2018-01-01 11:42:00	3.33384		2017-12-29 11:42:00	7320.21	9094.38	17746.2		2017-12-31 11:42:00	7340.97	9572.23	17633.9		2017-12-31 11:42:00	7267.56	8955.05	17800		2017-12-31 11:42:00	7211.03	8792.86	17910.1		702	2017-01-01 11:42:00	2017-01-01 11:42:00		121702	2017-03-26 12:22:00	2017-03-26 13:22:00		2017-01-01 11:42:00	17.8041	1165.99		2018-01-01 11:42:00	23.0682	0
2017-01-01 11:43:00	386.453			2018-01-01 11:43:00	357.829		2018-01-01 11:43:00	375.561		2017-01-01 11:43:00	3.39399	2018-01-01 11:43:00	3.32455		2017-12-29 11:43:00	7297.25	9093.46	17737.7		2017-12-31 11:43:00	7340.97	9572.23	17633.9		2017-12-31 11:43:00	7267.56	8955.05	17800		2017-12-31 11:43:00	7211.03	8792.86	17910.1		703	2017-01-01 11:43:00	2017-01-01 11:43:00		121703	2017-03-26 12:23:00	2017-03-26 13:23:00		2017-01-01 11:43:00	17.9494	1528.01		2018-01-01 11:43:00	23.9178	0
2017-01-01 11:44:00	386.187			2018-01-01 11:44:00	357.829		2018-01-01 11:44:00	375.755		2017-01-01 11:44:00	3.38982	2018-01-01 11:44:00	3.32642		2017-12-29 11:44:00	7249.18	9131.61	17753.6		2017-12-31 11:44:00	7340.97	9572.23	17633.9		2017-12-31 11:44:00	7267.56	8955.05	17800		2017-12-31 11:44:00	7211.03	8792.86	17910.1		704	2017-01-01 11:44:00	2017-01-01 11:44:00		121704	2017-03-26 12:24:00	2017-03-26 13:24:00		2017-01-01 11:44:00	17.8855	1882.79		2018-01-01 11:44:00	23.4083	0
2017-01-01 11:45:00	385.868			2018-01-01 11:45:00	357.829		2018-01-01 11:45:00	376.37		2017-01-01 11:45:00	3.37797	2018-01-01 11:45:00	3.33237		2017-12-29 11:45:00	7235.29	9157.85	17795.4		2017-12-31 11:45:00	7340.97	9572.23	17633.9		2017-12-31 11:45:00	7267.56	8955.05	17800		2017-12-31 11:45:00	7211.03	8792.86	17910.1		705	2017-01-01 11:45:00	2017-01-01 11:45:00		121705	2017-03-26 12:25:00	2017-03-26 13:25:00		2017-01-01 11:45:00	17.628	1858.92		2018-01-01 11:45:00	23.3263	0
2017-01-01 11:46:00	385.509			2018-01-01 11:46:00	357.829		2018-01-01 11:46:00	377.067		2017-01-01 11:46:00	3.36739	2018-01-01 11:46:00	3.3391		2017-12-29 11:46:00	7234.46	9175.25	17817		2017-12-31 11:46:00	7340.97	9572.23	17633.9		2017-12-31 11:46:00	7267.56	8955.05	17800		2017-12-31 11:46:00	7211.03	8792.86	17910.1		706	2017-01-01 11:46:00	2017-01-01 11:46:00		121706	2017-03-26 12:26:00	2017-03-26 13:26:00		2017-01-01 11:46:00	17.9887	1702.32		2018-01-01 11:46:00	22.8868	0
2017-01-01 11:47:00	385.211			2018-01-01 11:47:00	357.829		2018-01-01 11:47:00	378.326		2017-01-01 11:47:00	3.36584	2018-01-01 11:47:00	3.35128		2017-12-29 11:47:00	7234.61	9193.56	17847.4		2017-12-31 11:47:00	7340.97	9572.23	17633.9		2017-12-31 11:47:00	7267.56	8955.05	17800		2017-12-31 11:47:00	7211.03	8792.86	17910.1		707	2017-01-01 11:47:00	2017-01-01 11:47:00		121707	2017-03-26 12:27:00	2017-03-26 13:27:00		2017-01-01 11:47:00	18.2864	1168.69		2018-01-01 11:47:00	22.6887	0
2017-01-01 11:48:00	384.981			2018-01-01 11:48:00	357.829		2018-01-01 11:48:00	379.865		2017-01-01 11:48:00	3.37183	2018-01-01 11:48:00	3.36616		2017-12-29 11:48:00	7278.93	9191.73	17867.7		2017-12-31 11:48:00	7340.97	9572.23	17633.9		2017-12-31 11:48:00	7267.56	8955.05	17800		2017-12-31 11:48:00	7211.03	8792.86	17910.1		708	2017-01-01 11:48:00	2017-01-01 11:48:00		121708	2017-03-26 12:28:00	2017-03-26 13:28:00		2017-01-01 11:48:00	17.9025	439.595		2018-01-01 11:48:00	22.8451	0
2017-01-01 11:49:00	384.823			2018-01-01 11:49:00	357.829		2018-01-01 11:49:00	380.429		2017-01-01 11:49:00	3.38113	2018-01-01 11:49:00	3.3716		2017-12-29 11:49:00	7336.69	9166.4	17838.5		2017-12-31 11:49:00	7340.97	9572.23	17633.9		2017-12-31 11:49:00	7267.56	8955.05	17800		2017-12-31 11:49:00	7211.03	8792.86	17910.1		709	2017-01-01 11:49:00	2017-01-01 11:49:00		121709	2017-03-26 12:29:00	2017-03-26 13:29:00		2017-01-01 11:49:00	17.8508	143.086		2018-01-01 11:49:00	22.9944	0
2017-01-01 11:50:00	384.785			2018-01-01 11:50:00	357.829		2018-01-01 11:50:00	379.52		2017-01-01 11:50:00	3.38818	2018-01-01 11:50:00	3.36281		2017-12-29 11:50:00	7404.06	9146.87	17826.6		2017-12-31 11:50:00	7340.97	9572.23	17633.9		2017-12-31 11:50:00	7267.56	8955.05	17800		2017-12-31 11:50:00	7211.03	8792.86	17910.1		710	2017-01-01 11:50:00	2017-01-01 11:50:00		121710	2017-03-26 12:30:00	2017-03-26 13:30:00		2017-01-01 11:50:00	18.0471	451.656		2018-01-01 11:50:00	24.0832	0
2017-01-01 11:51:00	384.902			2018-01-01 11:51:00	357.829		2018-01-01 11:51:00	378.189		2017-01-01 11:51:00	3.39079	2018-01-01 11:51:00	3.34995		2017-12-29 11:51:00	7396.2	9123.67	17809.5		2017-12-31 11:51:00	7340.97	9572.23	17633.9		2017-12-31 11:51:00	7267.56	8955.05	17800		2017-12-31 11:51:00	7211.03	8792.86	17910.1		711	2017-01-01 11:51:00	2017-01-01 11:51:00		121711	2017-03-26 12:31:00	2017-03-26 13:31:00		2017-01-01 11:51:00	17.9048	997.197		2018-01-01 11:51:00	24.9979	0
2017-01-01 11:52:00	385.169			2018-01-01 11:52:00	357.829		2018-01-01 11:52:00	377.346		2017-01-01 11:52:00	3.3922	2018-01-01 11:52:00	3.3418		2017-12-29 11:52:00	7348.75	9083.7	17789.7		2017-12-31 11:52:00	7340.97	9572.23	17633.9		2017-12-31 11:52:00	7267.56	8955.05	17800		2017-12-31 11:52:00	7211.03	8792.86	17910.1		712	2017-01-01 11:52:00	2017-01-01 11:52:00		121712	2017-03-26 12:32:00	2017-03-26 13:32:00		2017-01-01 11:52:00	18.0404	1177.82		2018-01-01 11:52:00	24.0391	0
2017-01-01 11:53:00	385.441			2018-01-01 11:53:00	357.829		2018-01-01 11:53:00	376.716		2017-01-01 11:53:00	3.39248	2018-01-01 11:53:00	3.33571		2017-12-29 11:53:00	7320.52	9083.7	17781.8		2017-12-31 11:53:00	7340.97	9572.23	17633.9		2017-12-31 11:53:00	7267.56	8955.05	17800		2017-12-31 11:53:00	7211.03	8792.86	17910.1		713	2017-01-01 11:53:00	2017-01-01 11:53:00		121713	2017-03-26 12:33:00	2017-03-26 13:33:00		2017-01-01 11:53:00	18.2981	1525.29		2018-01-01 11:53:00	24.0412	0
2017-01-01 11:54:00	385.626			2018-01-01 11:54:00	357.829		2018-01-01 11:54:00	376.309		2017-01-01 11:54:00	3.38607	2018-01-01 11:54:00	3.33178		2017-12-29 11:54:00	7271.08	9127.64	17786.4		2017-12-31 11:54:00	7340.97	9572.23	17633.9		2017-12-31 11:54:00	7267.56	8955.05	17800		2017-12-31 11:54:00	7211.03	8792.86	17910.1		714	2017-01-01 11:54:00	2017-01-01 11:54:00		121714	2017-03-26 12:34:00	2017-03-26 13:34:00		2017-01-01 11:54:00	18.023	1775.79		2018-01-01 11:54:00	23.8489	0
2017-01-01 11:55:00	385.66			2018-01-01 11:55:00	357.829		2018-01-01 11:55:00	376.385		2017-01-01 11:55:00	3.37495	2018-01-01 11:55:00	3.33251		2017-12-29 11:55:00	7282.98	9148.09	17786		2017-12-31 11:55:00	7340.97	9572.23	17633.9		2017-12-31 11:55:00	7267.56	8955.05	17800		2017-12-31 11:55:00	7211.03	8792.86	17910.1		715	2017-01-01 11:55:00	2017-01-01 11:55:00		121715	2017-03-26 12:35:00	2017-03-26 13:35:00		2017-01-01 11:55:00	17.9296	1811.64		2018-01-01 11:55:00	23.3368	0
2017-01-01 11:56:00	385.674			2018-01-01 11:56:00	357.829		2018-01-01 11:56:00	377.081		2017-01-01 11:56:00	3.36954	2018-01-01 11:56:00	3.33924		2017-12-29 11:56:00	7274.28	9148.09	17813		2017-12-31 11:56:00	7340.97	9572.23	17633.9		2017-12-31 11:56:00	7267.56	8955.05	17800		2017-12-31 11:56:00	7211.03	8792.86	17910.1		716	2017-01-01 11:56:00	2017-01-01 11:56:00		121716	2017-03-26 12:36:00	2017-03-26 13:36:00		2017-01-01 11:56:00	18.0255	1532.67		2018-01-01 11:56:00	23.3168	0
2017-01-01 11:57:00	385.743			2018-01-01 11:57:00	357.829		2018-01-01 11:57:00	378.312		2017-01-01 11:57:00	3.37298	2018-01-01 11:57:00	3.35114		2017-12-29 11:57:00	7228.5	9158.77	17825.4		2017-12-31 11:57:00	7340.97	9572.23	17633.9		2017-12-31 11:57:00	7267.56	8955.05	17800		2017-12-31 11:57:00	7211.03	8792.86	17910.1		717	2017-01-01 11:57:00	2017-01-01 11:57:00		121717	2017-03-26 12:37:00	2017-03-26 13:37:00		2017-01-01 11:57:00	18.0534	1087.79		2018-01-01 11:57:00	22.3371	0
2017-01-01 11:58:00	385.784			2018-01-01 11:58:00	357.829		2018-01-01 11:58:00	379.586		2017-01-01 11:58:00	3.37929	2018-01-01 11:58:00	3.36346		2017-12-29 11:58:00	7255.89	9179.22	17831.7		2017-12-31 11:58:00	7340.97	9572.23	17633.9		2017-12-31 11:58:00	7267.56	8955.05	17800		2017-12-31 11:58:00	7211.03	8792.86	17910.1		718	2017-01-01 11:58:00	2017-01-01 11:58:00		121718	2017-03-26 12:38:00	2017-03-26 13:38:00		2017-01-01 11:58:00	18.1964	966.335		2018-01-01 11:58:00	22.0152	0
2017-01-01 11:59:00	385.794			2018-01-01 11:59:00	357.829		2018-01-01 11:59:00	379.785		2017-01-01 11:59:00	3.38241	2018-01-01 11:59:00	3.36538		2017-12-29 11:59:00	7309.22	9185.02	17819.7		2017-12-31 11:59:00	7340.97	9572.23	17633.9		2017-12-31 11:59:00	7267.56	8955.05	17800		2017-12-31 11:59:00	7211.03	8792.86	17910.1		719	2017-01-01 11:59:00	2017-01-01 11:59:00		121719	2017-03-26 12:39:00	2017-03-26 13:39:00		2017-01-01 11:59:00	18.0715	963.964		2018-01-01 11:59:00	21.846	0
2017-01-01 12:00:00	385.719			2018-01-01 12:00:00	357.829		2018-01-01 12:00:00	378.852		2017-01-01 12:00:00	3.38195	2018-01-01 12:00:00	3.35636		2017-12-29 12:00:00	7365.61	9175.25	17787.5		2017-12-31 12:00:00	7340.97	9572.23	17633.9		2017-12-31 12:00:00	7267.56	8955.05	17800		2017-12-31 12:00:00	7211.03	8792.86	17910.1		720	2017-01-01 12:00:00	2017-01-01 12:00:00		121720	2017-03-26 12:40:00	2017-03-26 13:40:00		2017-01-01 12:00:00	17.8329	820.367		2018-01-01 12:00:00	22.1147	0
2017-01-01 12:01:00	385.561			2018-01-01 12:01:00	357.829		2018-01-01 12:01:00	377.933		2017-01-01 12:01:00	3.38195	2018-01-01 12:01:00	3.34748		2017-12-29 12:01:00	7390.71	9158.77	17769.4		2017-12-31 12:01:00	7340.97	9572.23	17633.9		2017-12-31 12:01:00	7267.56	8955.05	17800		2017-12-31 12:01:00	7211.03	8792.86	17910.1		721	2017-01-01 12:01:00	2017-01-01 12:01:00		121721	2017-03-26 12:41:00	2017-03-26 13:41:00		2017-01-01 12:01:00	17.9525	1122		2018-01-01 12:01:00	22.5962	0
2017-01-01 12:02:00	385.386			2018-01-01 12:02:00	357.829		2018-01-01 12:02:00	377.152		2017-01-01 12:02:00	3.38396	2018-01-01 12:02:00	3.33993		2017-12-29 12:02:00	7366.67	9144.12	17747.7		2017-12-31 12:02:00	7340.97	9572.23	17633.9		2017-12-31 12:02:00	7267.56	8955.05	17800		2017-12-31 12:02:00	7211.03	8792.86	17910.1		722	2017-01-01 12:02:00	2017-01-01 12:02:00		121722	2017-03-26 12:42:00	2017-03-26 13:42:00		2017-01-01 12:02:00	18.2168	1057.65		2018-01-01 12:02:00	22.5662	0
2017-01-01 12:03:00	385.18			2018-01-01 12:03:00	357.829		2018-01-01 12:03:00	376.1		2017-01-01 12:03:00	3.38566	2018-01-01 12:03:00	3.32976		2017-12-29 12:03:00	7315.1	9129.47	17735		2017-12-31 12:03:00	7340.97	9572.23	17633.9		2017-12-31 12:03:00	7267.56	8955.05	17800		2017-12-31 12:03:00	7211.03	8792.86	17910.1		723	2017-01-01 12:03:00	2017-01-01 12:03:00		121723	2017-03-26 12:43:00	2017-03-26 13:43:00		2017-01-01 12:03:00	18.1289	1036.06		2018-01-01 12:03:00	22.5159	0
2017-01-01 12:04:00	385.042			2018-01-01 12:04:00	357.829		2018-01-01 12:04:00	375.409		2017-01-01 12:04:00	3.38419	2018-01-01 12:04:00	3.32308		2017-12-29 12:04:00	7260.78	9126.73	17743.7		2017-12-31 12:04:00	7340.97	9572.23	17633.9		2017-12-31 12:04:00	7267.56	8955.05	17800		2017-12-31 12:04:00	7211.03	8792.86	17910.1		724	2017-01-01 12:04:00	2017-01-01 12:04:00		121724	2017-03-26 12:44:00	2017-03-26 13:44:00		2017-01-01 12:04:00	18.0209	1194.84		2018-01-01 12:04:00	23.3007	0
2017-01-01 12:05:00	385.09			2018-01-01 12:05:00	357.829		2018-01-01 12:05:00	375.802		2017-01-01 12:05:00	3.38204	2018-01-01 12:05:00	3.32688		2017-12-29 12:05:00	7217.82	9139.54	17780.8		2017-12-31 12:05:00	7340.97	9572.23	17633.9		2017-12-31 12:05:00	7267.56	8955.05	17800		2017-12-31 12:05:00	7211.03	8792.86	17910.1		725	2017-01-01 12:05:00	2017-01-01 12:05:00		121725	2017-03-26 12:45:00	2017-03-26 13:45:00		2017-01-01 12:05:00	17.9755	1275.69		2018-01-01 12:05:00	23.4409	0
2017-01-01 12:06:00	385.248			2018-01-01 12:06:00	357.829		2018-01-01 12:06:00	376.906		2017-01-01 12:06:00	3.38145	2018-01-01 12:06:00	3.33755		2017-12-29 12:06:00	7195.93	9153.89	17795.6		2017-12-31 12:06:00	7340.97	9572.23	17633.9		2017-12-31 12:06:00	7267.56	8955.05	17800		2017-12-31 12:06:00	7211.03	8792.86	17910.1		726	2017-01-01 12:06:00	2017-01-01 12:06:00		121726	2017-03-26 12:46:00	2017-03-26 13:46:00		2017-01-01 12:06:00	17.9299	1258.12		2018-01-01 12:06:00	22.4766	0
2017-01-01 12:07:00	385.406			2018-01-01 12:07:00	357.829		2018-01-01 12:07:00	378.184		2017-01-01 12:07:00	3.3792	2018-01-01 12:07:00	3.34991		2017-12-29 12:07:00	7208.67	9178	17834.7		2017-12-31 12:07:00	7340.97	9572.23	17633.9		2017-12-31 12:07:00	7267.56	8955.05	17800		2017-12-31 12:07:00	7211.03	8792.86	17910.1		727	2017-01-01 12:07:00	2017-01-01 12:07:00		121727	2017-03-26 12:47:00	2017-03-26 13:47:00		2017-01-01 12:07:00	18.0383	1236.48		2018-01-01 12:07:00	22.2689	0
2017-01-01 12:08:00	385.451			2018-01-01 12:08:00	357.829		2018-01-01 12:08:00	379.373		2017-01-01 12:08:00	3.37513	2018-01-01 12:08:00	3.3614		2017-12-29 12:08:00	7248.95	9177.08	17858.5		2017-12-31 12:08:00	7340.97	9572.23	17633.9		2017-12-31 12:08:00	7267.56	8955.05	17800		2017-12-31 12:08:00	7211.03	8792.86	17910.1		728	2017-01-01 12:08:00	2017-01-01 12:08:00		121728	2017-03-26 12:48:00	2017-03-26 13:48:00		2017-01-01 12:08:00	18.168	1270.63		2018-01-01 12:08:00	23.6145	0
2017-01-01 12:09:00	385.403			2018-01-01 12:09:00	357.829		2018-01-01 12:09:00	380.263		2017-01-01 12:09:00	3.37545	2018-01-01 12:09:00	3.37		2017-12-29 12:09:00	7297.17	9163.65	17830.6		2017-12-31 12:09:00	7340.97	9572.23	17633.9		2017-12-31 12:09:00	7267.56	8955.05	17800		2017-12-31 12:09:00	7211.03	8792.86	17910.1		729	2017-01-01 12:09:00	2017-01-01 12:09:00		121729	2017-03-26 12:49:00	2017-03-26 13:49:00		2017-01-01 12:09:00	17.9364	966.75		2018-01-01 12:09:00	24.083	0
2017-01-01 12:10:00	385.338			2018-01-01 12:10:00	357.829		2018-01-01 12:10:00	380.022		2017-01-01 12:10:00	3.38227	2018-01-01 12:10:00	3.36767		2017-12-29 12:10:00	7354.24	9153.89	17839		2017-12-31 12:10:00	7340.97	9572.23	17633.9		2017-12-31 12:10:00	7267.56	8955.05	17800		2017-12-31 12:10:00	7211.03	8792.86	17910.1		730	2017-01-01 12:10:00	2017-01-01 12:10:00		121730	2017-03-26 12:50:00	2017-03-26 13:50:00		2017-01-01 12:10:00	17.9423	595.082		2018-01-01 12:10:00	23.6258	0
2017-01-01 12:11:00	385.303			2018-01-01 12:11:00	357.829		2018-01-01 12:11:00	378.558		2017-01-01 12:11:00	3.38726	2018-01-01 12:11:00	3.35352		2017-12-29 12:11:00	7325.25	9145.04	17812.4		2017-12-31 12:11:00	7340.97	9572.23	17633.9		2017-12-31 12:11:00	7267.56	8955.05	17800		2017-12-31 12:11:00	7211.03	8792.86	17910.1		731	2017-01-01 12:11:00	2017-01-01 12:11:00		121731	2017-03-26 12:51:00	2017-03-26 13:51:00		2017-01-01 12:11:00	18.0059	860.366		2018-01-01 12:11:00	23.8215	0
2017-01-01 12:12:00	385.314			2018-01-01 12:12:00	357.829		2018-01-01 12:12:00	377.005		2017-01-01 12:12:00	3.38644	2018-01-01 12:12:00	3.33851		2017-12-29 12:12:00	7302.43	9125.51	17785.1		2017-12-31 12:12:00	7340.97	9572.23	17633.9		2017-12-31 12:12:00	7267.56	8955.05	17800		2017-12-31 12:12:00	7211.03	8792.86	17910.1		732	2017-01-01 12:12:00	2017-01-01 12:12:00		121732	2017-03-26 12:52:00	2017-03-26 13:52:00		2017-01-01 12:12:00	18.0637	1030.01		2018-01-01 12:12:00	24.3668	0
2017-01-01 12:13:00	385.31			2018-01-01 12:13:00	357.829		2018-01-01 12:13:00	376.025		2017-01-01 12:13:00	3.38236	2018-01-01 12:13:00	3.32903		2017-12-29 12:13:00	7341.42	9105.97	17792.3		2017-12-31 12:13:00	7340.97	9572.23	17633.9		2017-12-31 12:13:00	7267.56	8955.05	17800		2017-12-31 12:13:00	7211.03	8792.86	17910.1		733	2017-01-01 12:13:00	2017-01-01 12:13:00		121733	2017-03-26 12:53:00	2017-03-26 13:53:00		2017-01-01 12:13:00	18.2208	1244.69		2018-01-01 12:13:00	23.9176	0
2017-01-01 12:14:00	385.29			2018-01-01 12:14:00	357.829		2018-01-01 12:14:00	375.764		2017-01-01 12:14:00	3.37669	2018-01-01 12:14:00	3.32651		2017-12-29 12:14:00	7307.01	9109.03	17787.4		2017-12-31 12:14:00	7340.97	9572.23	17633.9		2017-12-31 12:14:00	7267.56	8955.05	17800		2017-12-31 12:14:00	7211.03	8792.86	17910.1		734	2017-01-01 12:14:00	2017-01-01 12:14:00		121734	2017-03-26 12:54:00	2017-03-26 13:54:00		2017-01-01 12:14:00	17.9618	1281.4		2018-01-01 12:14:00	22.838	0
2017-01-01 12:15:00	385.317			2018-01-01 12:15:00	357.829		2018-01-01 12:15:00	376.271		2017-01-01 12:15:00	3.37595	2018-01-01 12:15:00	3.33141		2017-12-29 12:15:00	7246.81	9128.56	17777.6		2017-12-31 12:15:00	7340.97	9572.23	17633.9		2017-12-31 12:15:00	7267.56	8955.05	17800		2017-12-31 12:15:00	7211.03	8792.86	17910.1		735	2017-01-01 12:15:00	2017-01-01 12:15:00		121735	2017-03-26 12:55:00	2017-03-26 13:55:00		2017-01-01 12:15:00	17.7812	852.376		2018-01-01 12:15:00	22.9343	0
2017-01-01 12:16:00	385.365			2018-01-01 12:16:00	357.829		2018-01-01 12:16:00	377.28		2017-01-01 12:16:00	3.38117	2018-01-01 12:16:00	3.34116		2017-12-29 12:16:00	7226.98	9163.65	17793		2017-12-31 12:16:00	7340.97	9572.23	17633.9		2017-12-31 12:16:00	7267.56	8955.05	17800		2017-12-31 12:16:00	7211.03	8792.86	17910.1		736	2017-01-01 12:16:00	2017-01-01 12:16:00		121736	2017-03-26 12:56:00	2017-03-26 13:56:00		2017-01-01 12:16:00	18.0152	685.502		2018-01-01 12:16:00	22.8052	0
2017-01-01 12:17:00	385.372			2018-01-01 12:17:00	357.829		2018-01-01 12:17:00	378.336		2017-01-01 12:17:00	3.3857	2018-01-01 12:17:00	3.35137		2017-12-29 12:17:00	7243.92	9175.25	17823.9		2017-12-31 12:17:00	7340.97	9572.23	17633.9		2017-12-31 12:17:00	7267.56	8955.05	17800		2017-12-31 12:17:00	7211.03	8792.86	17910.1		737	2017-01-01 12:17:00	2017-01-01 12:17:00		121737	2017-03-26 12:57:00	2017-03-26 13:57:00		2017-01-01 12:17:00	17.9631	745.472		2018-01-01 12:17:00	22.41	0
2017-01-01 12:18:00	385.437			2018-01-01 12:18:00	357.829		2018-01-01 12:18:00	379.344		2017-01-01 12:18:00	3.38557	2018-01-01 12:18:00	3.36112		2017-12-29 12:18:00	7270.39	9181.05	17841.6		2017-12-31 12:18:00	7340.97	9572.23	17633.9		2017-12-31 12:18:00	7267.56	8955.05	17800		2017-12-31 12:18:00	7211.03	8792.86	17910.1		738	2017-01-01 12:18:00	2017-01-01 12:18:00		121738	2017-03-26 12:58:00	2017-03-26 13:58:00		2017-01-01 12:18:00	17.6534	1019.29		2018-01-01 12:18:00	22.7982	0
2017-01-01 12:19:00	385.533			2018-01-01 12:19:00	357.829		2018-01-01 12:19:00	379.984		2017-01-01 12:19:00	3.38424	2018-01-01 12:19:00	3.3673		2017-12-29 12:19:00	7300.37	9172.2	17841.6		2017-12-31 12:19:00	7340.97	9572.23	17633.9		2017-12-31 12:19:00	7267.56	8955.05	17800		2017-12-31 12:19:00	7211.03	8792.86	17910.1		739	2017-01-01 12:19:00	2017-01-01 12:19:00		121739	2017-03-26 12:59:00	2017-03-26 13:59:00		2017-01-01 12:19:00	17.8582	1090.01		2018-01-01 12:19:00	23.02	0
2017-01-01 12:20:00	385.571			2018-01-01 12:20:00	357.829		2018-01-01 12:20:00	379.42		2017-01-01 12:20:00	3.38504	2018-01-01 12:20:00	3.36185		2017-12-29 12:20:00	7339.82	9144.88	17833.1		2017-12-31 12:20:00	7340.97	9572.23	17633.9		2017-12-31 12:20:00	7267.56	8955.05	17800		2017-12-31 12:20:00	7211.03	8792.86	17910.1		740	2017-01-01 12:20:00	2017-01-01 12:20:00		121740	2017-03-26 13:00:00	2017-03-26 14:00:00		2017-01-01 12:20:00	17.6923	1241.37		2018-01-01 12:20:00	22.3795	0
2017-01-01 12:21:00	385.533			2018-01-01 12:21:00	357.829		2018-01-01 12:21:00	377.985		2017-01-01 12:21:00	3.38628	2018-01-01 12:21:00	3.34798		2017-12-29 12:21:00	7398.95	9137.25	17802.1		2017-12-31 12:21:00	7340.97	9572.23	17633.9		2017-12-31 12:21:00	7267.56	8955.05	17800		2017-12-31 12:21:00	7211.03	8792.86	17910.1		741	2017-01-01 12:21:00	2017-01-01 12:21:00		121741	2017-03-26 13:01:00	2017-03-26 14:01:00		2017-01-01 12:21:00	17.4769	1286.87		2018-01-01 12:21:00	22.4247	0
2017-01-01 12:22:00	385.406			2018-01-01 12:22:00	357.829		2018-01-01 12:22:00	376.579		2017-01-01 12:22:00	3.38158	2018-01-01 12:22:00	3.33439		2017-12-29 12:22:00	7374.3	9139.24	17780.2		2017-12-31 12:22:00	7340.97	9572.23	17633.9		2017-12-31 12:22:00	7267.56	8955.05	17800		2017-12-31 12:22:00	7211.03	8792.86	17910.1		742	2017-01-01 12:22:00	2017-01-01 12:22:00		121742	2017-03-26 13:02:00	2017-03-26 14:02:00		2017-01-01 12:22:00	17.9824	1378		2018-01-01 12:22:00	23.2204	0
2017-01-01 12:23:00	385.286			2018-01-01 12:23:00	357.829		2018-01-01 12:23:00	375.627		2017-01-01 12:23:00	3.37257	2018-01-01 12:23:00	3.32519		2017-12-29 12:23:00	7330.74	9132.52	17784.2		2017-12-31 12:23:00	7340.97	9572.23	17633.9		2017-12-31 12:23:00	7267.56	8955.05	17800		2017-12-31 12:23:00	7211.03	8792.86	17910.1		743	2017-01-01 12:23:00	2017-01-01 12:23:00		121743	2017-03-26 13:03:00	2017-03-26 14:03:00		2017-01-01 12:23:00	18.1121	1388.52		2018-01-01 12:23:00	23.9105	0
2017-01-01 12:24:00	385.241			2018-01-01 12:24:00	357.829		2018-01-01 12:24:00	375.556		2017-01-01 12:24:00	3.36973	2018-01-01 12:24:00	3.3245		2017-12-29 12:24:00	7307.55	9118.79	17762.9		2017-12-31 12:24:00	7340.97	9572.23	17633.9		2017-12-31 12:24:00	7267.56	8955.05	17800		2017-12-31 12:24:00	7211.03	8792.86	17910.1		744	2017-01-01 12:24:00	2017-01-01 12:24:00		121744	2017-03-26 13:04:00	2017-03-26 14:04:00		2017-01-01 12:24:00	17.8594	860.865		2018-01-01 12:24:00	23.728	0
2017-01-01 12:25:00	385.248			2018-01-01 12:25:00	357.829		2018-01-01 12:25:00	376.086		2017-01-01 12:25:00	3.37517	2018-01-01 12:25:00	3.32963		2017-12-29 12:25:00	7252.84	9109.03	17745.4		2017-12-31 12:25:00	7340.97	9572.23	17633.9		2017-12-31 12:25:00	7267.56	8955.05	17800		2017-12-31 12:25:00	7211.03	8792.86	17910.1		745	2017-01-01 12:25:00	2017-01-01 12:25:00		121745	2017-03-26 13:05:00	2017-03-26 14:05:00		2017-01-01 12:25:00	18.2517	196.416		2018-01-01 12:25:00	22.8748	0
2017-01-01 12:26:00	385.279			2018-01-01 12:26:00	357.829		2018-01-01 12:26:00	376.636		2017-01-01 12:26:00	3.38369	2018-01-01 12:26:00	3.33494		2017-12-29 12:26:00	7273.37	9099.26	17736.5		2017-12-31 12:26:00	7340.97	9572.23	17633.9		2017-12-31 12:26:00	7267.56	8955.05	17800		2017-12-31 12:26:00	7211.03	8792.86	17910.1		746	2017-01-01 12:26:00	2017-01-01 12:26:00		121746	2017-03-26 13:06:00	2017-03-26 14:06:00		2017-01-01 12:26:00	18.2704	17.3259		2018-01-01 12:26:00	22.9586	0
2017-01-01 12:27:00	385.32			2018-01-01 12:27:00	357.829		2018-01-01 12:27:00	377.479		2017-01-01 12:27:00	3.38866	2018-01-01 12:27:00	3.34308		2017-12-29 12:27:00	7323.42	9104.14	17753.7		2017-12-31 12:27:00	7340.97	9572.23	17633.9		2017-12-31 12:27:00	7267.56	8955.05	17800		2017-12-31 12:27:00	7211.03	8792.86	17910.1		747	2017-01-01 12:27:00	2017-01-01 12:27:00		121747	2017-03-26 13:07:00	2017-03-26 14:07:00		2017-01-01 12:27:00	17.843	489.884		2018-01-01 12:27:00	22.8722	0
2017-01-01 12:28:00	385.314			2018-01-01 12:28:00	357.829		2018-01-01 12:28:00	378.497		2017-01-01 12:28:00	3.39072	2018-01-01 12:28:00	3.35293		2017-12-29 12:28:00	7327.46	9097.43	17758.3		2017-12-31 12:28:00	7340.97	9572.23	17633.9		2017-12-31 12:28:00	7267.56	8955.05	17800		2017-12-31 12:28:00	7211.03	8792.86	17910.1		748	2017-01-01 12:28:00	2017-01-01 12:28:00		121748	2017-03-26 13:08:00	2017-03-26 14:08:00		2017-01-01 12:28:00	18.0686	998.502		2018-01-01 12:28:00	22.7125	0
2017-01-01 12:29:00	385.303			2018-01-01 12:29:00	357.829		2018-01-01 12:29:00	379.25		2017-01-01 12:29:00	3.39152	2018-01-01 12:29:00	3.36021		2017-12-29 12:29:00	7368.89	9099.26	17752.8		2017-12-31 12:29:00	7340.97	9572.23	17633.9		2017-12-31 12:29:00	7267.56	8955.05	17800		2017-12-31 12:29:00	7211.03	8792.86	17910.1		749	2017-01-01 12:29:00	2017-01-01 12:29:00		121749	2017-03-26 13:09:00	2017-03-26 14:09:00		2017-01-01 12:29:00	18.1794	1255.74		2018-01-01 12:29:00	22.3915	0
2017-01-01 12:30:00	385.3			2018-01-01 12:30:00	357.829		2018-01-01 12:30:00	379.567		2017-01-01 12:30:00	3.38932	2018-01-01 12:30:00	3.36327		2017-12-29 12:30:00	7480.66	9098.34	17780.2		2017-12-31 12:30:00	7340.97	9572.23	17633.9		2017-12-31 12:30:00	7267.56	8955.05	17800		2017-12-31 12:30:00	7211.03	8792.86	17910.1		750	2017-01-01 12:30:00	2017-01-01 12:30:00		121750	2017-03-26 13:10:00	2017-03-26 14:10:00		2017-01-01 12:30:00	18.115	1486.34		2018-01-01 12:30:00	22.8947	0
2017-01-01 12:31:00	385.19			2018-01-01 12:31:00	357.829		2018-01-01 12:31:00	379.174		2017-01-01 12:31:00	3.38222	2018-01-01 12:31:00	3.35947		2017-12-29 12:31:00	7613.57	9079.73	17786.4		2017-12-31 12:31:00	7340.97	9572.23	17633.9		2017-12-31 12:31:00	7267.56	8955.05	17800		2017-12-31 12:31:00	7211.03	8792.86	17910.1		751	2017-01-01 12:31:00	2017-01-01 12:31:00		121751	2017-03-26 13:11:00	2017-03-26 14:11:00		2017-01-01 12:31:00	18.2092	1640.02		2018-01-01 12:31:00	23.1245	0
2017-01-01 12:32:00	385.029			2018-01-01 12:32:00	357.829		2018-01-01 12:32:00	378.374		2017-01-01 12:32:00	3.37257	2018-01-01 12:32:00	3.35174		2017-12-29 12:32:00	7653.16	9074.85	17782.6		2017-12-31 12:32:00	7340.97	9572.23	17633.9		2017-12-31 12:32:00	7267.56	8955.05	17800		2017-12-31 12:32:00	7211.03	8792.86	17910.1		752	2017-01-01 12:32:00	2017-01-01 12:32:00		121752	2017-03-26 13:12:00	2017-03-26 14:12:00		2017-01-01 12:32:00	17.9589	1572.74		2018-01-01 12:32:00	22.3089	0
2017-01-01 12:33:00	384.908			2018-01-01 12:33:00	357.829		2018-01-01 12:33:00	377.606		2017-01-01 12:33:00	3.36648	2018-01-01 12:33:00	3.34432		2017-12-29 12:33:00	7605.1	9084.61	17801.7		2017-12-31 12:33:00	7340.97	9572.23	17633.9		2017-12-31 12:33:00	7267.56	8955.05	17800		2017-12-31 12:33:00	7211.03	8792.86	17910.1		753	2017-01-01 12:33:00	2017-01-01 12:33:00		121753	2017-03-26 13:13:00	2017-03-26 14:13:00		2017-01-01 12:33:00	17.9454	1003.63		2018-01-01 12:33:00	22.9959	0
2017-01-01 12:34:00	384.871			2018-01-01 12:34:00	357.829		2018-01-01 12:34:00	376.749		2017-01-01 12:34:00	3.36634	2018-01-01 12:34:00	3.33604		2017-12-29 12:34:00	7535.74	9105.97	17776.3		2017-12-31 12:34:00	7340.97	9572.23	17633.9		2017-12-31 12:34:00	7267.56	8955.05	17800		2017-12-31 12:34:00	7211.03	8792.86	17910.1		754	2017-01-01 12:34:00	2017-01-01 12:34:00		121754	2017-03-26 13:14:00	2017-03-26 14:14:00		2017-01-01 12:34:00	18.1157	273.66		2018-01-01 12:34:00	23.4108	0
2017-01-01 12:35:00	384.799			2018-01-01 12:35:00	357.829		2018-01-01 12:35:00	376.053		2017-01-01 12:35:00	3.37243	2018-01-01 12:35:00	3.32931		2017-12-29 12:35:00	7454.26	9121.54	17798.3		2017-12-31 12:35:00	7340.97	9572.23	17633.9		2017-12-31 12:35:00	7267.56	8955.05	17800		2017-12-31 12:35:00	7211.03	8792.86	17910.1		755	2017-01-01 12:35:00	2017-01-01 12:35:00		121755	2017-03-26 13:15:00	2017-03-26 14:15:00		2017-01-01 12:35:00	18.1836	0		2018-01-01 12:35:00	23.608	0
2017-01-01 12:36:00	384.603			2018-01-01 12:36:00	357.829		2018-01-01 12:36:00	376.096		2017-01-01 12:36:00	3.38076	2018-01-01 12:36:00	3.32972		2017-12-29 12:36:00	7431.6	9142.9	17793.2		2017-12-31 12:36:00	7340.97	9572.23	17633.9		2017-12-31 12:36:00	7267.56	8955.05	17800		2017-12-31 12:36:00	7211.03	8792.86	17910.1		756	2017-01-01 12:36:00	2017-01-01 12:36:00		121756	2017-03-26 13:16:00	2017-03-26 14:16:00		2017-01-01 12:36:00	18.0904	0		2018-01-01 12:36:00	23.9126	0
2017-01-01 12:37:00	384.376			2018-01-01 12:37:00	357.829		2018-01-01 12:37:00	377.062		2017-01-01 12:37:00	3.38804	2018-01-01 12:37:00	3.33906		2017-12-29 12:37:00	7462.81	9155.72	17822.7		2017-12-31 12:37:00	7340.97	9572.23	17633.9		2017-12-31 12:37:00	7267.56	8955.05	17800		2017-12-31 12:37:00	7211.03	8792.86	17910.1		757	2017-01-01 12:37:00	2017-01-01 12:37:00		121757	2017-03-26 13:17:00	2017-03-26 14:17:00		2017-01-01 12:37:00	17.8783	0		2018-01-01 12:37:00	23.2309	0
2017-01-01 12:38:00	384.229			2018-01-01 12:38:00	357.829		2018-01-01 12:38:00	378.563		2017-01-01 12:38:00	3.39504	2018-01-01 12:38:00	3.35357		2017-12-29 12:38:00	7483.63	9158.77	17831.3		2017-12-31 12:38:00	7340.97	9572.23	17633.9		2017-12-31 12:38:00	7267.56	8955.05	17800		2017-12-31 12:38:00	7211.03	8792.86	17910.1		758	2017-01-01 12:38:00	2017-01-01 12:38:00		121758	2017-03-26 13:18:00	2017-03-26 14:18:00		2017-01-01 12:38:00	17.949	15.5395		2018-01-01 12:38:00	22.2765	0
2017-01-01 12:39:00	384.16			2018-01-01 12:39:00	357.829		2018-01-01 12:39:00	379.756		2017-01-01 12:39:00	3.40017	2018-01-01 12:39:00	3.3651		2017-12-29 12:39:00	7507.82	9163.65	17836.8		2017-12-31 12:39:00	7340.97	9572.23	17633.9		2017-12-31 12:39:00	7267.56	8955.05	17800		2017-12-31 12:39:00	7211.03	8792.86	17910.1		759	2017-01-01 12:39:00	2017-01-01 12:39:00		121759	2017-03-26 13:19:00	2017-03-26 14:19:00		2017-01-01 12:39:00	17.9435	648.731		2018-01-01 12:39:00	22.2391	0
2017-01-01 12:40:00	384.091			2018-01-01 12:40:00	357.829		2018-01-01 12:40:00	379.804		2017-01-01 12:40:00	3.39834	2018-01-01 12:40:00	3.36556		2017-12-29 12:40:00	7553.6	9173.42	17820.5		2017-12-31 12:40:00	7340.97	9572.23	17633.9		2017-12-31 12:40:00	7267.56	8955.05	17800		2017-12-31 12:40:00	7211.03	8792.86	17910.1		760	2017-01-01 12:40:00	2017-01-01 12:40:00		121760	2017-03-26 13:20:00	2017-03-26 14:20:00		2017-01-01 12:40:00	18.2696	1318.55		2018-01-01 12:40:00	22.4848	0
2017-01-01 12:41:00	383.995			2018-01-01 12:41:00	357.829		2018-01-01 12:41:00	378.838		2017-01-01 12:41:00	3.38685	2018-01-01 12:41:00	3.35622		2017-12-29 12:41:00	7596.93	9188.98	17812.1		2017-12-31 12:41:00	7340.97	9572.23	17633.9		2017-12-31 12:41:00	7267.56	8955.05	17800		2017-12-31 12:41:00	7211.03	8792.86	17910.1		761	2017-01-01 12:41:00	2017-01-01 12:41:00		121761	2017-03-26 13:21:00	2017-03-26 14:21:00		2017-01-01 12:41:00	18.2346	1522.25		2018-01-01 12:41:00	23.6719	0
2017-01-01 12:42:00	383.92			2018-01-01 12:42:00	357.829		2018-01-01 12:42:00	377.606		2017-01-01 12:42:00	3.37243	2018-01-01 12:42:00	3.34432		2017-12-29 12:42:00	7541.77	9190.81	17802.3		2017-12-31 12:42:00	7340.97	9572.23	17633.9		2017-12-31 12:42:00	7267.56	8955.05	17800		2017-12-31 12:42:00	7211.03	8792.86	17910.1		762	2017-01-01 12:42:00	2017-01-01 12:42:00		121762	2017-03-26 13:22:00	2017-03-26 14:22:00		2017-01-01 12:42:00	18.0778	1528.01		2018-01-01 12:42:00	24.0082	0
2017-01-01 12:43:00	383.947			2018-01-01 12:43:00	357.829		2018-01-01 12:43:00	376.375		2017-01-01 12:43:00	3.36483	2018-01-01 12:43:00	3.33242		2017-12-29 12:43:00	7407.57	9176.17	17789.5		2017-12-31 12:43:00	7340.97	9572.23	17633.9		2017-12-31 12:43:00	7267.56	8955.05	17800		2017-12-31 12:43:00	7211.03	8792.86	17910.1		763	2017-01-01 12:43:00	2017-01-01 12:43:00		121763	2017-03-26 13:23:00	2017-03-26 14:23:00		2017-01-01 12:43:00	18.2021	1100.36		2018-01-01 12:43:00	23.7715	0
2017-01-01 12:44:00	384.081			2018-01-01 12:44:00	357.829		2018-01-01 12:44:00	375.769		2017-01-01 12:44:00	3.36607	2018-01-01 12:44:00	3.32656		2017-12-29 12:44:00	7325.4	9152.97	17797.4		2017-12-31 12:44:00	7340.97	9572.23	17633.9		2017-12-31 12:44:00	7267.56	8955.05	17800		2017-12-31 12:44:00	7211.03	8792.86	17910.1		764	2017-01-01 12:44:00	2017-01-01 12:44:00		121764	2017-03-26 13:24:00	2017-03-26 14:24:00		2017-01-01 12:44:00	17.6921	87.6314		2018-01-01 12:44:00	23.7768	0
2017-01-01 12:45:00	384.191			2018-01-01 12:45:00	357.829		2018-01-01 12:45:00	376.034		2017-01-01 12:45:00	3.37229	2018-01-01 12:45:00	3.32912		2017-12-29 12:45:00	7262.84	9149.92	17814.3		2017-12-31 12:45:00	7340.97	9572.23	17633.9		2017-12-31 12:45:00	7267.56	8955.05	17800		2017-12-31 12:45:00	7211.03	8792.86	17910.1		765	2017-01-01 12:45:00	2017-01-01 12:45:00		121765	2017-03-26 13:25:00	2017-03-26 14:25:00		2017-01-01 12:45:00	17.6726	0		2018-01-01 12:45:00	22.9366	0
2017-01-01 12:46:00	384.239			2018-01-01 12:46:00	357.829		2018-01-01 12:46:00	376.896		2017-01-01 12:46:00	3.37884	2018-01-01 12:46:00	3.33745		2017-12-29 12:46:00	7219.73	9168.23	17793.6		2017-12-31 12:46:00	7340.97	9572.23	17633.9		2017-12-31 12:46:00	7267.56	8955.05	17800		2017-12-31 12:46:00	7211.03	8792.86	17910.1		766	2017-01-01 12:46:00	2017-01-01 12:46:00		121766	2017-03-26 13:26:00	2017-03-26 14:26:00		2017-01-01 12:46:00	17.9977	0		2018-01-01 12:46:00	22.6179	0
2017-01-01 12:47:00	384.304			2018-01-01 12:47:00	357.829		2018-01-01 12:47:00	378.222		2017-01-01 12:47:00	3.38479	2018-01-01 12:47:00	3.35027		2017-12-29 12:47:00	7211.57	9160.6	17789.4		2017-12-31 12:47:00	7340.97	9572.23	17633.9		2017-12-31 12:47:00	7267.56	8955.05	17800		2017-12-31 12:47:00	7211.03	8792.86	17910.1		767	2017-01-01 12:47:00	2017-01-01 12:47:00		121767	2017-03-26 13:27:00	2017-03-26 14:27:00		2017-01-01 12:47:00	17.8897	0		2018-01-01 12:47:00	22.4058	0
2017-01-01 12:48:00	384.363			2018-01-01 12:48:00	357.829		2018-01-01 12:48:00	379.506		2017-01-01 12:48:00	3.39303	2018-01-01 12:48:00	3.36268		2017-12-29 12:48:00	7226.98	9142.29	17785		2017-12-31 12:48:00	7340.97	9572.23	17633.9		2017-12-31 12:48:00	7267.56	8955.05	17800		2017-12-31 12:48:00	7211.03	8792.86	17910.1		768	2017-01-01 12:48:00	2017-01-01 12:48:00		121768	2017-03-26 13:28:00	2017-03-26 14:28:00		2017-01-01 12:48:00	17.9847	0		2018-01-01 12:48:00	22.373	0
2017-01-01 12:49:00	384.363			2018-01-01 12:49:00	357.829		2018-01-01 12:49:00	380.325		2017-01-01 12:49:00	3.39994	2018-01-01 12:49:00	3.3706		2017-12-29 12:49:00	7281.6	9135.42	17786.3		2017-12-31 12:49:00	7340.97	9572.23	17633.9		2017-12-31 12:49:00	7267.56	8955.05	17800		2017-12-31 12:49:00	7211.03	8792.86	17910.1		769	2017-01-01 12:49:00	2017-01-01 12:49:00		121769	2017-03-26 13:29:00	2017-03-26 14:29:00		2017-01-01 12:49:00	18.1619	244.487		2018-01-01 12:49:00	22.3637	0
2017-01-01 12:50:00	384.273			2018-01-01 12:50:00	357.829		2018-01-01 12:50:00	379.96		2017-01-01 12:50:00	3.39921	2018-01-01 12:50:00	3.36707		2017-12-29 12:50:00	7344.32	9123.52	17789.5		2017-12-31 12:50:00	7340.97	9572.23	17633.9		2017-12-31 12:50:00	7267.56	8955.05	17800		2017-12-31 12:50:00	7211.03	8792.86	17910.1		770	2017-01-01 12:50:00	2017-01-01 12:50:00		121770	2017-03-26 13:30:00	2017-03-26 14:30:00		2017-01-01 12:50:00	17.9729	1015.66		2018-01-01 12:50:00	22.7783	0
2017-01-01 12:51:00	384.126			2018-01-01 12:51:00	357.829		2018-01-01 12:51:00	378.326		2017-01-01 12:51:00	3.39014	2018-01-01 12:51:00	3.35128		2017-12-29 12:51:00	7405.97	9113.76	17771.8		2017-12-31 12:51:00	7340.97	9572.23	17633.9		2017-12-31 12:51:00	7267.56	8955.05	17800		2017-12-31 12:51:00	7211.03	8792.86	17910.1		771	2017-01-01 12:51:00	2017-01-01 12:51:00		121771	2017-03-26 13:31:00	2017-03-26 14:31:00		2017-01-01 12:51:00	17.9128	1356.33		2018-01-01 12:51:00	23.0137	0
2017-01-01 12:52:00	384.016			2018-01-01 12:52:00	357.829		2018-01-01 12:52:00	376.512		2017-01-01 12:52:00	3.37806	2018-01-01 12:52:00	3.33375		2017-12-29 12:52:00	7434.2	9106.13	17775.9		2017-12-31 12:52:00	7340.97	9572.23	17633.9		2017-12-31 12:52:00	7267.56	8955.05	17800		2017-12-31 12:52:00	7211.03	8792.86	17910.1		772	2017-01-01 12:52:00	2017-01-01 12:52:00		121772	2017-03-26 13:32:00	2017-03-26 14:32:00		2017-01-01 12:52:00	17.8811	1523.58		2018-01-01 12:52:00	23.8344	0
2017-01-01 12:53:00	384.071			2018-01-01 12:53:00	357.829		2018-01-01 12:53:00	375.584		2017-01-01 12:53:00	3.37092	2018-01-01 12:53:00	3.32477		2017-12-29 12:53:00	7398.95	9106.28	17803.9		2017-12-31 12:53:00	7340.97	9572.23	17633.9		2017-12-31 12:53:00	7267.56	8955.05	17800		2017-12-31 12:53:00	7211.03	8792.86	17910.1		773	2017-01-01 12:53:00	2017-01-01 12:53:00		121773	2017-03-26 13:33:00	2017-03-26 14:33:00		2017-01-01 12:53:00	17.6312	1171.99		2018-01-01 12:53:00	24.7595	0
2017-01-01 12:54:00	384.294			2018-01-01 12:54:00	357.829		2018-01-01 12:54:00	375.906		2017-01-01 12:54:00	3.3711	2018-01-01 12:54:00	3.32789		2017-12-29 12:54:00	7338.67	9110.25	17805.4		2017-12-31 12:54:00	7340.97	9572.23	17633.9		2017-12-31 12:54:00	7267.56	8955.05	17800		2017-12-31 12:54:00	7211.03	8792.86	17910.1		774	2017-01-01 12:54:00	2017-01-01 12:54:00		121774	2017-03-26 13:34:00	2017-03-26 14:34:00		2017-01-01 12:54:00	17.7703	766.597		2018-01-01 12:54:00	23.7606	0
2017-01-01 12:55:00	384.555			2018-01-01 12:55:00	357.829		2018-01-01 12:55:00	376.782		2017-01-01 12:55:00	3.37316	2018-01-01 12:55:00	3.33636		2017-12-29 12:55:00	7288.01	9149	17823.2		2017-12-31 12:55:00	7340.97	9572.23	17633.9		2017-12-31 12:55:00	7267.56	8955.05	17800		2017-12-31 12:55:00	7211.03	8792.86	17910.1		775	2017-01-01 12:55:00	2017-01-01 12:55:00		121775	2017-03-26 13:35:00	2017-03-26 14:35:00		2017-01-01 12:55:00	17.9456	218.816		2018-01-01 12:55:00	22.5977	0
2017-01-01 12:56:00	384.805			2018-01-01 12:56:00	357.829		2018-01-01 12:56:00	377.659		2017-01-01 12:56:00	3.37229	2018-01-01 12:56:00	3.34482		2017-12-29 12:56:00	7285.88	9199.36	17826.7		2017-12-31 12:56:00	7340.97	9572.23	17633.9		2017-12-31 12:56:00	7267.56	8955.05	17800		2017-12-31 12:56:00	7211.03	8792.86	17910.1		776	2017-01-01 12:56:00	2017-01-01 12:56:00		121776	2017-03-26 13:36:00	2017-03-26 14:36:00		2017-01-01 12:56:00	17.7053	0		2018-01-01 12:56:00	23.3933	0
2017-01-01 12:57:00	385.025			2018-01-01 12:57:00	357.829		2018-01-01 12:57:00	378.601		2017-01-01 12:57:00	3.37517	2018-01-01 12:57:00	3.35393		2017-12-29 12:57:00	7305.71	9210.04	17861.5		2017-12-31 12:57:00	7340.97	9572.23	17633.9		2017-12-31 12:57:00	7267.56	8955.05	17800		2017-12-31 12:57:00	7211.03	8792.86	17910.1		777	2017-01-01 12:57:00	2017-01-01 12:57:00		121777	2017-03-26 13:37:00	2017-03-26 14:37:00		2017-01-01 12:57:00	17.7402	0		2018-01-01 12:57:00	23.5882	0
2017-01-01 12:58:00	385.163			2018-01-01 12:58:00	357.829		2018-01-01 12:58:00	379.832		2017-01-01 12:58:00	3.38625	2018-01-01 12:58:00	3.36584		2017-12-29 12:58:00	7300.68	9210.96	17868.2		2017-12-31 12:58:00	7340.97	9572.23	17633.9		2017-12-31 12:58:00	7267.56	8955.05	17800		2017-12-31 12:58:00	7211.03	8792.86	17910.1		778	2017-01-01 12:58:00	2017-01-01 12:58:00		121778	2017-03-26 13:38:00	2017-03-26 14:38:00		2017-01-01 12:58:00	17.9513	0		2018-01-01 12:58:00	23.4539	0
2017-01-01 12:59:00	385.138			2018-01-01 12:59:00	357.829		2018-01-01 12:59:00	380.344		2017-01-01 12:59:00	3.39848	2018-01-01 12:59:00	3.37078		2017-12-29 12:59:00	7318.38	9204.24	17862.6		2017-12-31 12:59:00	7340.97	9572.23	17633.9		2017-12-31 12:59:00	7267.56	8955.05	17800		2017-12-31 12:59:00	7211.03	8792.86	17910.1		779	2017-01-01 12:59:00	2017-01-01 12:59:00		121779	2017-03-26 13:39:00	2017-03-26 14:39:00		2017-01-01 12:59:00	17.9368	50.7265		2018-01-01 12:59:00	23.5769	0
2017-01-01 13:00:00	384.953			2018-01-01 13:00:00	357.829		2018-01-01 13:00:00	379.344		2017-01-01 13:00:00	3.40141	2018-01-01 13:00:00	3.36112		2017-12-29 13:00:00	7372.4	9195.7	17825.1		2017-12-31 13:00:00	7340.97	9572.23	17633.9		2017-12-31 13:00:00	7267.56	8955.05	17800		2017-12-31 13:00:00	7211.03	8792.86	17910.1		780	2017-01-01 13:00:00	2017-01-01 13:00:00		121780	2017-03-26 13:40:00	2017-03-26 14:40:00		2017-01-01 13:00:00	17.9927	829.685		2018-01-01 13:00:00	22.9483	0
2017-01-01 13:01:00	384.778			2018-01-01 13:01:00	357.829		2018-01-01 13:01:00	377.389		2017-01-01 13:01:00	3.39193	2018-01-01 13:01:00	3.34222		2017-12-29 13:01:00	7333.49	9185.02	17791.3		2017-12-31 13:01:00	7340.97	9572.23	17633.9		2017-12-31 13:01:00	7267.56	8955.05	17800		2017-12-31 13:01:00	7211.03	8792.86	17910.1		781	2017-01-01 13:01:00	2017-01-01 13:01:00		121781	2017-03-26 13:41:00	2017-03-26 14:41:00		2017-01-01 13:01:00	17.7686	1252.41		2018-01-01 13:01:00	23.0972	0
2017-01-01 13:02:00	384.716			2018-01-01 13:02:00	357.829		2018-01-01 13:02:00	375.703		2017-01-01 13:02:00	3.38287	2018-01-01 13:02:00	3.32592		2017-12-29 13:02:00	7314.26	9174.33	17762.4		2017-12-31 13:02:00	7340.97	9572.23	17633.9		2017-12-31 13:02:00	7267.56	8955.05	17800		2017-12-31 13:02:00	7211.03	8792.86	17910.1		782	2017-01-01 13:02:00	2017-01-01 13:02:00		121782	2017-03-26 13:42:00	2017-03-26 14:42:00		2017-01-01 13:02:00	17.6726	1346.83		2018-01-01 13:02:00	23.2222	0
2017-01-01 13:03:00	384.726			2018-01-01 13:03:00	357.829		2018-01-01 13:03:00	375.191		2017-01-01 13:03:00	3.38039	2018-01-01 13:03:00	3.32097		2017-12-29 13:03:00	7334.86	9162.74	17768.4		2017-12-31 13:03:00	7340.97	9572.23	17633.9		2017-12-31 13:03:00	7267.56	8955.05	17800		2017-12-31 13:03:00	7211.03	8792.86	17910.1		783	2017-01-01 13:03:00	2017-01-01 13:03:00		121783	2017-03-26 13:43:00	2017-03-26 14:43:00		2017-01-01 13:03:00	18.0308	1408.4		2018-01-01 13:03:00	23.72	0
2017-01-01 13:04:00	384.788			2018-01-01 13:04:00	357.829		2018-01-01 13:04:00	375.688		2017-01-01 13:04:00	3.37861	2018-01-01 13:04:00	3.32578		2017-12-29 13:04:00	7276.34	9169.45	17752.9		2017-12-31 13:04:00	7340.97	9572.23	17633.9		2017-12-31 13:04:00	7267.56	8955.05	17800		2017-12-31 13:04:00	7211.03	8792.86	17910.1		784	2017-01-01 13:04:00	2017-01-01 13:04:00		121784	2017-03-26 13:44:00	2017-03-26 14:44:00		2017-01-01 13:04:00	18.1132	1405.07		2018-01-01 13:04:00	23.8304	0
2017-01-01 13:05:00	384.823			2018-01-01 13:05:00	357.829		2018-01-01 13:05:00	376.527		2017-01-01 13:05:00	3.3733	2018-01-01 13:05:00	3.33388		2017-12-29 13:05:00	7213.09	9203.33	17764.4		2017-12-31 13:05:00	7340.97	9572.23	17633.9		2017-12-31 13:05:00	7267.56	8955.05	17800		2017-12-31 13:05:00	7211.03	8792.86	17910.1		785	2017-01-01 13:05:00	2017-01-01 13:05:00		121785	2017-03-26 13:45:00	2017-03-26 14:45:00		2017-01-01 13:05:00	18.0278	1210.17		2018-01-01 13:05:00	22.9599	0
2017-01-01 13:06:00	384.802			2018-01-01 13:06:00	357.829		2018-01-01 13:06:00	377.521		2017-01-01 13:06:00	3.36748	2018-01-01 13:06:00	3.3435		2017-12-29 13:06:00	7192.72	9221.64	17782.6		2017-12-31 13:06:00	7340.97	9572.23	17633.9		2017-12-31 13:06:00	7267.56	8955.05	17800		2017-12-31 13:06:00	7211.03	8792.86	17910.1		786	2017-01-01 13:06:00	2017-01-01 13:06:00		121786	2017-03-26 13:46:00	2017-03-26 14:46:00		2017-01-01 13:06:00	18.0043	707.932		2018-01-01 13:06:00	22.5996	0
2017-01-01 13:07:00	384.864			2018-01-01 13:07:00	357.829		2018-01-01 13:07:00	378.942		2017-01-01 13:07:00	3.36877	2018-01-01 13:07:00	3.35723		2017-12-29 13:07:00	7202.26	9233.23	17824.5		2017-12-31 13:07:00	7340.97	9572.23	17633.9		2017-12-31 13:07:00	7267.56	8955.05	17800		2017-12-31 13:07:00	7211.03	8792.86	17910.1		787	2017-01-01 13:07:00	2017-01-01 13:07:00		121787	2017-03-26 13:47:00	2017-03-26 14:47:00		2017-01-01 13:07:00	17.825	2.9715		2018-01-01 13:07:00	22.2215	0
2017-01-01 13:08:00	385.07			2018-01-01 13:08:00	357.829		2018-01-01 13:08:00	380.391		2017-01-01 13:08:00	3.37962	2018-01-01 13:08:00	3.37124		2017-12-29 13:08:00	7219.96	9243.92	17819		2017-12-31 13:08:00	7340.97	9572.23	17633.9		2017-12-31 13:08:00	7267.56	8955.05	17800		2017-12-31 13:08:00	7211.03	8792.86	17910.1		788	2017-01-01 13:08:00	2017-01-01 13:08:00		121788	2017-03-26 13:48:00	2017-03-26 14:48:00		2017-01-01 13:08:00	18.0204	0		2018-01-01 13:08:00	22.072	0
2017-01-01 13:09:00	385.266			2018-01-01 13:09:00	357.829		2018-01-01 13:09:00	380.571		2017-01-01 13:09:00	3.39289	2018-01-01 13:09:00	3.37298		2017-12-29 13:09:00	7255.59	9245.75	17809		2017-12-31 13:09:00	7340.97	9572.23	17633.9		2017-12-31 13:09:00	7267.56	8955.05	17800		2017-12-31 13:09:00	7211.03	8792.86	17910.1		789	2017-01-01 13:09:00	2017-01-01 13:09:00		121789	2017-03-26 13:49:00	2017-03-26 14:49:00		2017-01-01 13:09:00	18.2355	17.9945		2018-01-01 13:09:00	22.9113	0
2017-01-01 13:10:00	385.303			2018-01-01 13:10:00	357.829		2018-01-01 13:10:00	379.037		2017-01-01 13:10:00	3.3961	2018-01-01 13:10:00	3.35815		2017-12-29 13:10:00	7304.26	9223.47	17798.4		2017-12-31 13:10:00	7340.97	9572.23	17633.9		2017-12-31 13:10:00	7267.56	8955.05	17800		2017-12-31 13:10:00	7211.03	8792.86	17910.1		790	2017-01-01 13:10:00	2017-01-01 13:10:00		121790	2017-03-26 13:50:00	2017-03-26 14:50:00		2017-01-01 13:10:00	18.0518	541.827		2018-01-01 13:10:00	23.1956	0
2017-01-01 13:11:00	385.221			2018-01-01 13:11:00	357.829		2018-01-01 13:11:00	377.157		2017-01-01 13:11:00	3.38964	2018-01-01 13:11:00	3.33997		2017-12-29 13:11:00	7361.33	9183.79	17781.1		2017-12-31 13:11:00	7340.97	9572.23	17633.9		2017-12-31 13:11:00	7267.56	8955.05	17800		2017-12-31 13:11:00	7211.03	8792.86	17910.1		791	2017-01-01 13:11:00	2017-01-01 13:11:00		121791	2017-03-26 13:51:00	2017-03-26 14:51:00		2017-01-01 13:11:00	18.2609	1031.1		2018-01-01 13:11:00	22.6026	0
2017-01-01 13:12:00	385.09			2018-01-01 13:12:00	357.829		2018-01-01 13:12:00	375.968		2017-01-01 13:12:00	3.3836	2018-01-01 13:12:00	3.32848		2017-12-29 13:12:00	7367.06	9141.07	17738		2017-12-31 13:12:00	7340.97	9572.23	17633.9		2017-12-31 13:12:00	7267.56	8955.05	17800		2017-12-31 13:12:00	7211.03	8792.86	17910.1		792	2017-01-01 13:12:00	2017-01-01 13:12:00		121792	2017-03-26 13:52:00	2017-03-26 14:52:00		2017-01-01 13:12:00	18.3971	1131.81		2018-01-01 13:12:00	22.6063	0
2017-01-01 13:13:00	384.915			2018-01-01 13:13:00	357.829		2018-01-01 13:13:00	375.561		2017-01-01 13:13:00	3.38094	2018-01-01 13:13:00	3.32455		2017-12-29 13:13:00	7330.97	9131.3	17778.9		2017-12-31 13:13:00	7340.97	9572.23	17633.9		2017-12-31 13:13:00	7267.56	8955.05	17800		2017-12-31 13:13:00	7211.03	8792.86	17910.1		793	2017-01-01 13:13:00	2017-01-01 13:13:00		121793	2017-03-26 13:53:00	2017-03-26 14:53:00		2017-01-01 13:13:00	17.9919	1102.27		2018-01-01 13:13:00	23.5649	0
2017-01-01 13:14:00	384.692			2018-01-01 13:14:00	357.829		2018-01-01 13:14:00	375.916		2017-01-01 13:14:00	3.37778	2018-01-01 13:14:00	3.32798		2017-12-29 13:14:00	7258.33	9155.72	17766.2		2017-12-31 13:14:00	7340.97	9572.23	17633.9		2017-12-31 13:14:00	7267.56	8955.05	17800		2017-12-31 13:14:00	7211.03	8792.86	17910.1		794	2017-01-01 13:14:00	2017-01-01 13:14:00		121794	2017-03-26 13:54:00	2017-03-26 14:54:00		2017-01-01 13:14:00	18.2107	1127.65		2018-01-01 13:14:00	23.4795	0
2017-01-01 13:15:00	384.393			2018-01-01 13:15:00	357.829		2018-01-01 13:15:00	376.816		2017-01-01 13:15:00	3.36968	2018-01-01 13:15:00	3.33668		2017-12-29 13:15:00	7240.79	9163.65	17819.4		2017-12-31 13:15:00	7340.97	9572.23	17633.9		2017-12-31 13:15:00	7267.56	8955.05	17800		2017-12-31 13:15:00	7211.03	8792.86	17910.1		795	2017-01-01 13:15:00	2017-01-01 13:15:00		121795	2017-03-26 13:55:00	2017-03-26 14:55:00		2017-01-01 13:15:00	18.4257	1015.82		2018-01-01 13:15:00	22.9551	0
2017-01-01 13:16:00	384.108			2018-01-01 13:16:00	357.829		2018-01-01 13:16:00	378.156		2017-01-01 13:16:00	3.36199	2018-01-01 13:16:00	3.34963		2017-12-29 13:16:00	7266.65	9180.13	17857.5		2017-12-31 13:16:00	7340.97	9572.23	17633.9		2017-12-31 13:16:00	7267.56	8955.05	17800		2017-12-31 13:16:00	7211.03	8792.86	17910.1		796	2017-01-01 13:16:00	2017-01-01 13:16:00		121796	2017-03-26 13:56:00	2017-03-26 14:56:00		2017-01-01 13:16:00	17.612	4.50217		2018-01-01 13:16:00	23.1419	0
2017-01-01 13:17:00	383.944			2018-01-01 13:17:00	357.829		2018-01-01 13:17:00	379.818		2017-01-01 13:17:00	3.3646	2018-01-01 13:17:00	3.3657		2017-12-29 13:17:00	7265.58	9215.84	17890.3		2017-12-31 13:17:00	7340.97	9572.23	17633.9		2017-12-31 13:17:00	7267.56	8955.05	17800		2017-12-31 13:17:00	7211.03	8792.86	17910.1		797	2017-01-01 13:17:00	2017-01-01 13:17:00		121797	2017-03-26 13:57:00	2017-03-26 14:57:00		2017-01-01 13:17:00	17.6669	0		2018-01-01 13:17:00	23.0192	0
2017-01-01 13:18:00	383.878			2018-01-01 13:18:00	357.829		2018-01-01 13:18:00	380.671		2017-01-01 13:18:00	3.37728	2018-01-01 13:18:00	3.37394		2017-12-29 13:18:00	7302.43	9231.4	17894.2		2017-12-31 13:18:00	7340.97	9572.23	17633.9		2017-12-31 13:18:00	7267.56	8955.05	17800		2017-12-31 13:18:00	7211.03	8792.86	17910.1		798	2017-01-01 13:18:00	2017-01-01 13:18:00		121798	2017-03-26 13:58:00	2017-03-26 14:58:00		2017-01-01 13:18:00	18.3753	0		2018-01-01 13:18:00	22.6492	0
2017-01-01 13:19:00	383.858			2018-01-01 13:19:00	357.829		2018-01-01 13:19:00	379.775		2017-01-01 13:19:00	3.39349	2018-01-01 13:19:00	3.36529		2017-12-29 13:19:00	7358.21	9208.21	17840.7		2017-12-31 13:19:00	7340.97	9572.23	17633.9		2017-12-31 13:19:00	7267.56	8955.05	17800		2017-12-31 13:19:00	7211.03	8792.86	17910.1		799	2017-01-01 13:19:00	2017-01-01 13:19:00		121799	2017-03-26 13:59:00	2017-03-26 14:59:00		2017-01-01 13:19:00	18.2801	0		2018-01-01 13:19:00	22.9517	0
2017-01-01 13:20:00	383.738			2018-01-01 13:20:00	357.829		2018-01-01 13:20:00	377.677		2017-01-01 13:20:00	3.40292	2018-01-01 13:20:00	3.34501		2017-12-29 13:20:00	7339.89	9171.28	17809.5		2017-12-31 13:20:00	7340.97	9572.23	17633.9		2017-12-31 13:20:00	7267.56	8955.05	17800		2017-12-31 13:20:00	7211.03	8792.86	17910.1		800	2017-01-01 13:20:00	2017-01-01 13:20:00		121800	2017-03-26 14:00:00	2017-03-26 15:00:00		2017-01-01 13:20:00	18.097	11.2715		2018-01-01 13:20:00	23.9857	0
2017-01-01 13:21:00	383.563			2018-01-01 13:21:00	357.829		2018-01-01 13:21:00	375.66		2017-01-01 13:21:00	3.40241	2018-01-01 13:21:00	3.32551		2017-12-29 13:21:00	7313.95	9133.44	17755.6		2017-12-31 13:21:00	7340.97	9572.23	17633.9		2017-12-31 13:21:00	7267.56	8955.05	17800		2017-12-31 13:21:00	7211.03	8792.86	17910.1		801	2017-01-01 13:21:00	2017-01-01 13:21:00		121801	2017-03-26 14:01:00	2017-03-26 15:01:00		2017-01-01 13:21:00	18.1466	701.998		2018-01-01 13:21:00	23.6317	0
2017-01-01 13:22:00	383.456			2018-01-01 13:22:00	357.829		2018-01-01 13:22:00	374.737		2017-01-01 13:22:00	3.39545	2018-01-01 13:22:00	3.31658		2017-12-29 13:22:00	7301.82	9116.04	17735.3		2017-12-31 13:22:00	7340.97	9572.23	17633.9		2017-12-31 13:22:00	7267.56	8955.05	17800		2017-12-31 13:22:00	7211.03	8792.86	17910.1		802	2017-01-01 13:22:00	2017-01-01 13:22:00		121802	2017-03-26 14:02:00	2017-03-26 15:02:00		2017-01-01 13:22:00	18.0209	1270.29		2018-01-01 13:22:00	23.1461	0
2017-01-01 13:23:00	383.521			2018-01-01 13:23:00	357.829		2018-01-01 13:23:00	375.286		2017-01-01 13:23:00	3.38612	2018-01-01 13:23:00	3.32189		2017-12-29 13:23:00	7231.4	9132.52	17751.4		2017-12-31 13:23:00	7340.97	9572.23	17633.9		2017-12-31 13:23:00	7267.56	8955.05	17800		2017-12-31 13:23:00	7211.03	8792.86	17910.1		803	2017-01-01 13:23:00	2017-01-01 13:23:00		121803	2017-03-26 14:03:00	2017-03-26 15:03:00		2017-01-01 13:23:00	17.9774	1404.46		2018-01-01 13:23:00	24.1472	0
2017-01-01 13:24:00	383.769			2018-01-01 13:24:00	357.829		2018-01-01 13:24:00	376.266		2017-01-01 13:24:00	3.37691	2018-01-01 13:24:00	3.33137		2017-12-29 13:24:00	7165.94	9164.57	17752.5		2017-12-31 13:24:00	7340.97	9572.23	17633.9		2017-12-31 13:24:00	7267.56	8955.05	17800		2017-12-31 13:24:00	7211.03	8792.86	17910.1		804	2017-01-01 13:24:00	2017-01-01 13:24:00		121804	2017-03-26 14:04:00	2017-03-26 15:04:00		2017-01-01 13:24:00	18.5567	1579.7		2018-01-01 13:24:00	23.6694	0
2017-01-01 13:25:00	384.012			2018-01-01 13:25:00	357.829		2018-01-01 13:25:00	377.171		2017-01-01 13:25:00	3.36794	2018-01-01 13:25:00	3.34011		2017-12-29 13:25:00	7151.9	9190.81	17791.5		2017-12-31 13:25:00	7340.97	9572.23	17633.9		2017-12-31 13:25:00	7267.56	8955.05	17800		2017-12-31 13:25:00	7211.03	8792.86	17910.1		805	2017-01-01 13:25:00	2017-01-01 13:25:00		121805	2017-03-26 14:05:00	2017-03-26 15:05:00		2017-01-01 13:25:00	17.9364	1154.1		2018-01-01 13:25:00	22.6931	0
2017-01-01 13:26:00	384.194			2018-01-01 13:26:00	357.829		2018-01-01 13:26:00	378.317		2017-01-01 13:26:00	3.36281	2018-01-01 13:26:00	3.35119		2017-12-29 13:26:00	7159.84	9203.33	17833.2		2017-12-31 13:26:00	7340.97	9572.23	17633.9		2017-12-31 13:26:00	7267.56	8955.05	17800		2017-12-31 13:26:00	7211.03	8792.86	17910.1		806	2017-01-01 13:26:00	2017-01-01 13:26:00		121806	2017-03-26 14:06:00	2017-03-26 15:06:00		2017-01-01 13:26:00	17.5059	256.833		2018-01-01 13:26:00	23.0082	0
2017-01-01 13:27:00	384.339			2018-01-01 13:27:00	357.829		2018-01-01 13:27:00	379.733		2017-01-01 13:27:00	3.36574	2018-01-01 13:27:00	3.36488		2017-12-29 13:27:00	7171.13	9220.72	17841.9		2017-12-31 13:27:00	7340.97	9572.23	17633.9		2017-12-31 13:27:00	7267.56	8955.05	17800		2017-12-31 13:27:00	7211.03	8792.86	17910.1		807	2017-01-01 13:27:00	2017-01-01 13:27:00		121807	2017-03-26 14:07:00	2017-03-26 15:07:00		2017-01-01 13:27:00	18.5725	0		2018-01-01 13:27:00	23.2515	0
2017-01-01 13:28:00	384.479			2018-01-01 13:28:00	357.829		2018-01-01 13:28:00	380.922		2017-01-01 13:28:00	3.37769	2018-01-01 13:28:00	3.37637		2017-12-29 13:28:00	7210.73	9226.52	17839.2		2017-12-31 13:28:00	7340.97	9572.23	17633.9		2017-12-31 13:28:00	7267.56	8955.05	17800		2017-12-31 13:28:00	7211.03	8792.86	17910.1		808	2017-01-01 13:28:00	2017-01-01 13:28:00		121808	2017-03-26 14:08:00	2017-03-26 15:08:00		2017-01-01 13:28:00	18.6012	0		2018-01-01 13:28:00	23.3629	0
2017-01-01 13:29:00	384.63			2018-01-01 13:29:00	357.829		2018-01-01 13:29:00	380.571		2017-01-01 13:29:00	3.39266	2018-01-01 13:29:00	3.37298		2017-12-29 13:29:00	7264.51	9209.12	17828.1		2017-12-31 13:29:00	7340.97	9572.23	17633.9		2017-12-31 13:29:00	7267.56	8955.05	17800		2017-12-31 13:29:00	7211.03	8792.86	17910.1		809	2017-01-01 13:29:00	2017-01-01 13:29:00		121809	2017-03-26 14:09:00	2017-03-26 15:09:00		2017-01-01 13:29:00	18.5876	0		2018-01-01 13:29:00	23.567	0
2017-01-01 13:30:00	384.768			2018-01-01 13:30:00	357.829		2018-01-01 13:30:00	378.738		2017-01-01 13:30:00	3.40086	2018-01-01 13:30:00	3.35526		2017-12-29 13:30:00	7334.17	9172.2	17794.7		2017-12-31 13:30:00	7340.97	9572.23	17633.9		2017-12-31 13:30:00	7267.56	8955.05	17800		2017-12-31 13:30:00	7211.03	8792.86	17910.1		810	2017-01-01 13:30:00	2017-01-01 13:30:00		121810	2017-03-26 14:10:00	2017-03-26 15:10:00		2017-01-01 13:30:00	18.4127	15.4741		2018-01-01 13:30:00	23.3858	0
2017-01-01 13:31:00	384.857			2018-01-01 13:31:00	357.829		2018-01-01 13:31:00	376.716		2017-01-01 13:31:00	3.3988	2018-01-01 13:31:00	3.33571		2017-12-29 13:31:00	7314.56	9140.15	17760.2		2017-12-31 13:31:00	7340.97	9572.23	17633.9		2017-12-31 13:31:00	7267.56	8955.05	17800		2017-12-31 13:31:00	7211.03	8792.86	17910.1		811	2017-01-01 13:31:00	2017-01-01 13:31:00		121811	2017-03-26 14:11:00	2017-03-26 15:11:00		2017-01-01 13:31:00	18.0759	724.199		2018-01-01 13:31:00	23.8352	0
2017-01-01 13:32:00	384.915			2018-01-01 13:32:00	357.829		2018-01-01 13:32:00	375.4		2017-01-01 13:32:00	3.39179	2018-01-01 13:32:00	3.32299		2017-12-29 13:32:00	7259.4	9142.29	17750.8		2017-12-31 13:32:00	7340.97	9572.23	17633.9		2017-12-31 13:32:00	7267.56	8955.05	17800		2017-12-31 13:32:00	7211.03	8792.86	17910.1		812	2017-01-01 13:32:00	2017-01-01 13:32:00		121812	2017-03-26 14:12:00	2017-03-26 15:12:00		2017-01-01 13:32:00	18.4484	1146.6		2018-01-01 13:32:00	24.7408	0
2017-01-01 13:33:00	384.915			2018-01-01 13:33:00	357.829		2018-01-01 13:33:00	375.172		2017-01-01 13:33:00	3.38419	2018-01-01 13:33:00	3.32079		2017-12-29 13:33:00	7233	9160.91	17776		2017-12-31 13:33:00	7340.97	9572.23	17633.9		2017-12-31 13:33:00	7267.56	8955.05	17800		2017-12-31 13:33:00	7211.03	8792.86	17910.1		813	2017-01-01 13:33:00	2017-01-01 13:33:00		121813	2017-03-26 14:13:00	2017-03-26 15:13:00		2017-01-01 13:33:00	18.5693	1290.25		2018-01-01 13:33:00	24.5503	0
2017-01-01 13:34:00	384.836			2018-01-01 13:34:00	357.829		2018-01-01 13:34:00	376.02		2017-01-01 13:34:00	3.37577	2018-01-01 13:34:00	3.32899		2017-12-29 13:34:00	7181.51	9191.73	17796.8		2017-12-31 13:34:00	7340.97	9572.23	17633.9		2017-12-31 13:34:00	7267.56	8955.05	17800		2017-12-31 13:34:00	7211.03	8792.86	17910.1		814	2017-01-01 13:34:00	2017-01-01 13:34:00		121814	2017-03-26 14:14:00	2017-03-26 15:14:00		2017-01-01 13:34:00	18.4873	1365.85		2018-01-01 13:34:00	23.7375	0
2017-01-01 13:35:00	384.778			2018-01-01 13:35:00	357.829		2018-01-01 13:35:00	377.393		2017-01-01 13:35:00	3.36913	2018-01-01 13:35:00	3.34226		2017-12-29 13:35:00	7157.02	9229.27	17819.1		2017-12-31 13:35:00	7340.97	9572.23	17633.9		2017-12-31 13:35:00	7267.56	8955.05	17800		2017-12-31 13:35:00	7211.03	8792.86	17910.1		815	2017-01-01 13:35:00	2017-01-01 13:35:00		121815	2017-03-26 14:15:00	2017-03-26 15:15:00		2017-01-01 13:35:00	18.2819	925.503		2018-01-01 13:35:00	22.8086	0
2017-01-01 13:36:00	384.809			2018-01-01 13:36:00	357.829		2018-01-01 13:36:00	378.852		2017-01-01 13:36:00	3.3684	2018-01-01 13:36:00	3.35636		2017-12-29 13:36:00	7160.91	9243.92	17841.6		2017-12-31 13:36:00	7340.97	9572.23	17633.9		2017-12-31 13:36:00	7267.56	8955.05	17800		2017-12-31 13:36:00	7211.03	8792.86	17910.1		816	2017-01-01 13:36:00	2017-01-01 13:36:00		121816	2017-03-26 14:16:00	2017-03-26 15:16:00		2017-01-01 13:36:00	18.2954	217.646		2018-01-01 13:36:00	22.4817	0
2017-01-01 13:37:00	384.963			2018-01-01 13:37:00	357.829		2018-01-01 13:37:00	379.804		2017-01-01 13:37:00	3.37582	2018-01-01 13:37:00	3.36556		2017-12-29 13:37:00	7186.16	9247.88	17853.7		2017-12-31 13:37:00	7340.97	9572.23	17633.9		2017-12-31 13:37:00	7267.56	8955.05	17800		2017-12-31 13:37:00	7211.03	8792.86	17910.1		817	2017-01-01 13:37:00	2017-01-01 13:37:00		121817	2017-03-26 14:17:00	2017-03-26 15:17:00		2017-01-01 13:37:00	18.1113	0		2018-01-01 13:37:00	23.2447	0
2017-01-01 13:38:00	385.111			2018-01-01 13:38:00	357.829		2018-01-01 13:38:00	379.449		2017-01-01 13:38:00	3.38987	2018-01-01 13:38:00	3.36213		2017-12-29 13:38:00	7222.63	9222.55	17849.5		2017-12-31 13:38:00	7340.97	9572.23	17633.9		2017-12-31 13:38:00	7267.56	8955.05	17800		2017-12-31 13:38:00	7211.03	8792.86	17910.1		818	2017-01-01 13:38:00	2017-01-01 13:38:00		121818	2017-03-26 14:18:00	2017-03-26 15:18:00		2017-01-01 13:38:00	17.9376	0		2018-01-01 13:38:00	23.2018	0
2017-01-01 13:39:00	385.152			2018-01-01 13:39:00	357.829		2018-01-01 13:39:00	378.156		2017-01-01 13:39:00	3.39788	2018-01-01 13:39:00	3.34963		2017-12-29 13:39:00	7269.78	9209.12	17824.3		2017-12-31 13:39:00	7340.97	9572.23	17633.9		2017-12-31 13:39:00	7267.56	8955.05	17800		2017-12-31 13:39:00	7211.03	8792.86	17910.1		819	2017-01-01 13:39:00	2017-01-01 13:39:00		121819	2017-03-26 14:19:00	2017-03-26 15:19:00		2017-01-01 13:39:00	18.3177	521.442		2018-01-01 13:39:00	22.6665	0
2017-01-01 13:40:00	385.125			2018-01-01 13:40:00	357.829		2018-01-01 13:40:00	376.948		2017-01-01 13:40:00	3.39504	2018-01-01 13:40:00	3.33796		2017-12-29 13:40:00	7326.7	9206.38	17794.2		2017-12-31 13:40:00	7340.97	9572.23	17633.9		2017-12-31 13:40:00	7267.56	8955.05	17800		2017-12-31 13:40:00	7211.03	8792.86	17910.1		820	2017-01-01 13:40:00	2017-01-01 13:40:00		121820	2017-03-26 14:20:00	2017-03-26 15:20:00		2017-01-01 13:40:00	18.0858	1109.91		2018-01-01 13:40:00	23.0963	0
[truncated: 524,779+ more rows]

## Sheet: data_from_figure_2-f
Measured Data			Local Mean			Mean			Adjusted Mean
2017-01-01	11.5722		2018-08-06 11:54:00	11.5271		2018-08-06 11:54:00	10.7215		2018-08-06 11:54:00	11.9353
2017-01-01 00:01:00	11.5722		2018-08-06 11:55:00	11.5271		2018-08-06 11:55:00	10.7215		2018-08-06 11:55:00	11.9353
[truncated: 1,048,573+ more rows]

## Sheet: data_from_figure_3
Figure 3a								Figure 3c								Figure 3b							Figure 3d
[truncated: 389 more rows]

## Sheet: data_from_figure_4
Timestamp	Efficiency	Transit Efficiency	Exergy Loss	Destruction	Input	Output	Electricity	Other	Fuel Gas	Feedstock Gas	Heat Loss	Exhaust Gases	Other losses	Steam	Syngas
[truncated: 730 more rows]

[truncated: 3 more sheets: data_from_figure_5, data_from_figure_6, data_from_figure_7]
